# Supplementary material for: OSCA Genes in Bread Wheat: Molecular Characterization, Expression Profiling, and Interaction Analyses Indicated Their Diverse Roles during Development and Stress Response
Source: Int J Mol Sci. 2022 Nov 28;23(23):14867. doi: 10.3390/ijms232314867 (PMC9737358; doi:10.3390/ijms232314867)
Supplement: Supplementary file 1 [file ijms-23-14867-s001.zip]

Archive with 7 entries (7 files):
- Supplementary table S1.xlsx
- Supplementary table S2.xlsx
- Supplementary table S3.xlsx
- Supplementary table S4.xlsx
- Supplementary table S5.xlsx
- Supplementary table S6.xlsx
- Supplementary table S7.xlsx
