# Supplementary material for: OSCA Genes in Bread Wheat: Molecular Characterization, Expression Profiling, and Interaction Analyses Indicated Their Diverse Roles during Development and Stress Response
Source: Int J Mol Sci. 2022 Nov 28;23(23):14867. doi: 10.3390/ijms232314867 (PMC9737358; doi:10.3390/ijms232314867)
Supplement: Supplementary file 1 [file ijms-23-14867-s001.zip › Supplementary table S1.xlsx]

## Sheet: Sheet1
Supplementary Table S1. List of Identified OSCA genes with their proposed nomenclature in Triticum aestivum
Gene Ids	Proposed Nomenclature
TraesCS1A02G029300.1	TaOSCA1-A
TraesCS1B02G036500.1	TaOSCA1-B
TraesCS1D02G029500.1	TaOSCA1-D
TraesCS1A02G034100.1	TaOSCA2-A
TraesCS1D02G035600.1	TaOSCA2-D
TraesCS1A02G196800.1	TaOSCA3-A
TraesCS1B02G211400.1	TaOSCA3-B
TraesCS1D02G200300.1	TaOSCA3-D
TraesCS1A02G247300.1	TaOSCA4-A
TraesCS1B02G257900.1	TaOSCA4-B
TraesCS1D02G246500.1	TaOSCA4-D
TraesCS2A02G252100.2	TaOSCA5-A1
TraesCS3A02G019900.1	TaOSCA5-A2
TraesCS2B02G271900.3	TaOSCA5-B
TraesCS2D02G252800.3	TaOSCA5-D1
TraesCS3D02G026700.1	TaOSCA5-D2
TraesCS2A02G262100.2	TaOSCA6-A
TraesCS2B02G280100.1	TaOSCA6-B
TraesCS2D02G261900.1	TaOSCA6-D
TraesCS3B02G231400.2	TaOSCA7-B
TraesCS3D02G201300.3	TaOSCA7-D
TraesCS3B02G541500.1	TaOSCA8-B
TraesCS3D02G485000.2	TaOSCA8-D
TraesCS4A02G257600.1	TaOSCA9-A
TraesCS4B02G056900.1	TaOSCA9-B
TraesCS4D02G057200.1	TaOSCA9-D
TraesCS4A02G291700.1	TaOSCA10-A
TraesCS4B02G022300.1	TaOSCA10-B1
TraesCS4B02G023400.1	TaOSCA10-B2
TraesCS4D02G020100.2	TaOSCA10-D
TraesCS5A02G505500.1	TaOSCA11-A
TraesCS4B02G335800.1	TaOSCA11-B
TraesCS4D02G331300.1	TaOSCA11-D
TraesCS5A02G012500.1	TaOSCA12-A
TraesCS5B02G010800.2	TaOSCA12-B
TraesCS5D02G018000.1	TaOSCA12-D
TraesCS5A02G012600.2	TaOSCA13-A
TraesCS5B02G010700.1	TaOSCA13-B
TraesCS5D02G018100.1	TaOSCA13-D
TraesCS5A02G071400.1	TaOSCA14-A
TraesCS5B02G077400.1	TaOSCA14-B
TraesCS5D02G083600.1	TaOSCA14-D
