# Supplementary material for: OSCA Genes in Bread Wheat: Molecular Characterization, Expression Profiling, and Interaction Analyses Indicated Their Diverse Roles during Development and Stress Response
Source: Int J Mol Sci. 2022 Nov 28;23(23):14867. doi: 10.3390/ijms232314867 (PMC9737358; doi:10.3390/ijms232314867)
Supplement: Supplementary file 1 [file ijms-23-14867-s001.zip › Supplementary table S2.xlsx]

## Sheet: Sheet1
Supplementary Table S2. Characterization table of OSCA genes and proteins of Triticum aestivum
Gene ID	Chromosome	Strand	Exons	Introns	Gene start	Gene End	CDS	Peptide length	MW(Kd)	Isoelectric point	Sub cellular localization (Cello)	Signal peptide	No. of Transmembrane
TaOSCA1-A	1A	Forward	11	10	13762566	13768572	2292	764	87.7295	8.94	Plasma membrane	Other	8
TaOSCA1-B	1B	Forward	11	10	17379054	17386839	2292	764	87.7544	8.81	Plasma membrane	Other	8
TaOSCA1-D	1D	Forward	11	10	11616634	11624592	2292	764	87.7624	8.87	Plasma membrane	Other	8
TaOSCA2-A	1A	Forward	11	10	16913591	16919361	2298	766	87.8557	9.06	Plasma membrane	Other	8
TaOSCA2-D	1D	Reverse	11	10	16402928	16408856	2298	766	87.9069	9.09	Plasma membrane	Other	9
TaOSCA3-A	1A	Reverse	11	10	354950050	354955890	2409	803	93.4024	9.15	Plasma membrane	Other	8
TaOSCA3-B	1B	Reverse	11	10	384496418	384502005	2403	801	93.059	9.12	Plasma membrane	Other	8
TaOSCA3-D	1D	Reverse	11	10	282959933	282965842	2406	802	93.2352	9.16	Plasma membrane	Other	8
TaOSCA4-A	1A	Forward	11	10	438692887	438699043	2301	767	87.6452	7.33	Plasma membrane	Other	8
TaOSCA4-B	1B	Forward	11	10	453873827	453880440	2301	767	87.6072	7.73	Plasma membrane	Other	8
TaOSCA4-D	1D	Forward	11	10	339106416	339112794	2298	766	87.5491	7.73	Plasma membrane	Other	8
TaOSCA5-A1	2A	Forward	7	6	383596822	383601018	2094	698	78.1042	9.17	Plasma membrane	Other	9
TaOSCA6-A	2A	Forward	11	10	413328225	413332936	2304	768	87.2414	7.07	Plasma membrane	Other	8
TaOSCA6-B	2B	Reverse	11	10	386306102	386311122	2304	768	87.4185	6.59	Plasma membrane	Other	8
TaOSCA6-D	2D	Reverse	11	10	318328838	318333878	2304	768	87.3605	6.72	Plasma membrane	Other	8
TaOSCA5-B	2B	Forward	6	5	373476491	373481152	2202	734	82.3111	9.28	Plasma membrane	Other	10
TaOSCA5-D1	2D	Forward	6	5	304963347	304967946	2202	734	82.4291	9.24	Plasma membrane	Other	10
TaOSCA5-A2	3A	Reverse	6	5	11891585	11895285	2175	725	81.6956	9.42	Plasma membrane	Other	9
TaOSCA5-D2	3D	Forward	7	6	9094139	9098190	1944	648	72.5023	9.51	Plasma membrane	Other	10
TaOSCA7-B	3B	Reverse	11	10	349934463	349949455	2304	768	87.7764	8.44	Plasma membrane	Other	9
TaOSCA7-D	3D	Forward	11	10	238617165	238630499	2304	768	87.6553	8.44	Plasma membrane	Other	9
TaOSCA8-B	3B	Forward	10	9	779622377	779627065	2127	709	79.9674	8.97	Plasma membrane	Other	9
TaOSCA8-D	3D	Reverse	10	9	581939165	581943412	2151	717	80.9536	9.03	Plasma membrane	Other	9
TaOSCA9-A	4A	Forward	10	9	570460851	570465209	2235	745	85.6549	8.89	Plasma membrane	Other	9
TaOSCA9-B	4B	Reverse	10	9	46623552	46628077	2235	745	85.673	8.84	Plasma membrane	Other	9
TaOSCA9-D	4D	Reverse	10	9	32238120	32242237	2235	745	85.6559	8.84	Plasma membrane	Other	9
TaOSCA10-A	4A	Forward	10	9	594680010	594686528	2298	766	86.9612	9.33	Plasma membrane	Other	11
TaOSCA10-B1	4B	Reverse	10	9	16056589	16063157	2298	766	86.8272	9.44	Plasma membrane	Other	11
TaOSCA10-B2	4B	Forward	8	7	17037475	17042314	1407	469	53.7177	9.77	Plasma membrane	Other	5
TaOSCA10-D	4D	Reverse	10	9	8653348	8660027	2298	766	86.9091	9.3	Plasma membrane	Other	11
TaOSCA11-A	5A	Forward	1	0	670818817	670823201	2382	794	89.5973	7.55	Plasma membrane	Other	9
TaOSCA11-B	4B	Forward	1	0	627519072	627524699	2382	794	89.5773	7.2	Plasma membrane	Other	9
TaOSCA11-D	4D	Forward	1	0	489186164	489190977	2382	794	89.4912	7.55	Plasma membrane	Other	9
TaOSCA12-A	5A	Forward	10	9	8233156	8239545	2412	804	90.6607	9.07	Plasma membrane	Other	9
TaOSCA12-B	5B	Reverse	10	9	10444388	10450187	2337	779	88.2462	9.08	Plasma membrane	Other	9
TaOSCA12-D	5D	Forward	10	9	10520893	10527152	2331	777	88.0541	9.08	Plasma membrane	Other	9
TaOSCA13-A	5A	Forward	10	9	8240521	8246498	2181	727	82.5055	8.39	Plasma membrane	Other	9
TaOSCA13-B	5B	Reverse	10	9	10438285	10442125	2283	761	86.3297	8.96	Plasma membrane	Other	11
TaOSCA13-D	5D	Forward	10	9	10537542	10542334	2313	771	87.4339	8.61	Plasma membrane	Other	9
TaOSCA14-A	5A	Reverse	10	9	80159622	80167881	2094	698	78.8938	8.71	Plasma membrane	Other	10
TaOSCA14-B	5B	Reverse	10	9	93218161	93227257	2091	697	79.1491	8.62	Plasma membrane	Other	10
TaOSCA14-D	5D	Reverse	10	9	87182360	87193201	2094	698	79.023	8.79	Plasma membrane	Other	10
