# Supplementary material for: OSCA Genes in Bread Wheat: Molecular Characterization, Expression Profiling, and Interaction Analyses Indicated Their Diverse Roles during Development and Stress Response
Source: Int J Mol Sci. 2022 Nov 28;23(23):14867. doi: 10.3390/ijms232314867 (PMC9737358; doi:10.3390/ijms232314867)
Supplement: Supplementary file 1 [file ijms-23-14867-s001.zip › Supplementary table S3.xlsx]

## Sheet: Sheet1
Supplementary Table S3. Duplication event analysis of TaOSCA genes of T. aestivum
T. aestivum
Paralog genes		%identity	Duplication events
TaOSCA6-B	TaOSCA4-D	84.33	Segmental
TaOSCA6-B	TaOSCA4-A	84.33	Segmental
TaOSCA1-B	TaOSCA2-D	87.3	Segmental
TaOSCA12-B	TaOSCA13-B	79.97	Tendom
