# Supplementary material for: OSCA Genes in Bread Wheat: Molecular Characterization, Expression Profiling, and Interaction Analyses Indicated Their Diverse Roles during Development and Stress Response
Source: Int J Mol Sci. 2022 Nov 28;23(23):14867. doi: 10.3390/ijms232314867 (PMC9737358; doi:10.3390/ijms232314867)
Supplement: Supplementary file 1 [file ijms-23-14867-s001.zip › Supplementary table S4.xlsx]

## Sheet: Sheet1
Supplementary Table S4:List of qRT PCR primers
Gene Name	5'-3'
>TaOSCA1-D_F	GGTACCTCAAGGGAATGCGGGACA
>TaOSCA1-D_R	ATCGGGAGAAATATCTTCAGTCCCGTG
>TaOSCA3-B_F	AAGAGTTGCGCCTTTCTTGAGGCC
>TaOSCA3-B_R	CAGCGATGACAAAGAGACATAGCCTTC
>TaOSCA5-A1_F	AGGCAACAGCCTTCCTGGAAGTG
>TaOSCA5-A1_R	TCCCCTGGACTCCACGCTGC
>TaOSCA11-D_F	CTTCCGCGACGGCAACGGCAA
>TaOSCA11-D_R	TGTGCTCGAAGTACTCCTTGAGGGG
>TaOSCA12-D_F	AGCGAAAGGAAGAGGAGTGCGTGC
>TaOSCA12-D_R	GGAAGCCTGCCCAGGTATAACCTTAG
>TaOSCA14-A_F	AACGGCTTGCGGTTGTTGTACCTGCA
>TaOSCA14-A_R	AGCTTCTGAGTCTTCCCTCTTGCAAC
>TaARF_F	TGATAGGGAACGTGTTGTTGAGGC
>TaARF_R	AGCCAGTCAAGACCCTCGTACAAC
