# Supplementary material for: OSCA Genes in Bread Wheat: Molecular Characterization, Expression Profiling, and Interaction Analyses Indicated Their Diverse Roles during Development and Stress Response
Source: Int J Mol Sci. 2022 Nov 28;23(23):14867. doi: 10.3390/ijms232314867 (PMC9737358; doi:10.3390/ijms232314867)
Supplement: Supplementary file 1 [file ijms-23-14867-s001.zip › Supplementary table S5.xlsx]

## Sheet: Supplementary Table S5A
Supplementary Table S5A. Annotation, abbreviation and gene ontology of co-expressed genes ofTriticum aestivum in various tissue developmental stages
Coexpressed transcript Ids	Gene ids	Gene names	Co-expressed value	Annotation of Co-expressed genes	Abbreviations	GO IDs	GO Names
TraesCS2D02G062000.2	TraesCS3B02G541500.1	TaOSCA8-B	0.96587	hypothetical protein CFC21_027615		F:GO:0003677	F:DNA binding
TraesCS5B02G332700.1	TraesCS4B02G056900.1	TaOSCA9-B	0.96587	hypothetical protein CFC21_072913
TraesCS3B02G557500.3	TraesCS3B02G541500.1	TaOSCA8-B	0.97023	hypothetical protein CFC21_044505		F:GO:0043531; C:GO:0016021	F:ADP binding; C:integral component of membrane
TraesCS3A02G130200.6	TraesCS3B02G541500.1	TaOSCA8-B	0.9211
TraesCS1D02G452600.2	TraesCS3B02G541500.1	TaOSCA8-B	0.92413	GATA transcription factor 20-like	GATA20-L	C:GO:0005634	C:nucleus
TraesCS5A02G479100.2	TraesCS1B02G211400.1	TaOSCA3-B	0.90117	SEC14-like protein 1	SEC14-L	C:GO:0016021	C:integral component of membrane
TraesCS3B02G084800.2	TraesCS3B02G541500.1	TaOSCA8-B	0.99453	hypothetical protein CFC21_039744		C:GO:0043231	C:intracellular membrane-bounded organelle
TraesCS2A02G373400.7	TraesCS3B02G541500.1	TaOSCA8-B	0.9135	RNA polymerase II C-terminal domain phosphatase-like 1 isoform X1	pol II CTD-L	P:GO:0070940; F:GO:0003723; F:GO:0008420; F:GO:0017018; C:GO:0005634	P:dephosphorylation of RNA polymerase II C-terminal domain; F:RNA binding; F:RNA polymerase II CTD heptapeptide repeat phosphatase activity; F:myosin phosphatase activity; C:nucleus
TraesCS4D02G050600.1	TraesCS1B02G211400.1	TaOSCA3-B	0.90247	UDP-glucose 6-dehydrogenase 4-like	UGDH-L	P:GO:0006024; P:GO:0006065; F:GO:0003979; F:GO:0051287; C:GO:0005634; C:GO:0005829	P:glycosaminoglycan biosynthetic process; P:UDP-glucuronate biosynthetic process; F:UDP-glucose 6-dehydrogenase activity; F:NAD binding; C:nucleus; C:cytosol
TraesCS3A02G150200.2	TraesCS1B02G257900.1	TaOSCA4-B	0.91513	probable sodium/metabolite cotransporter BASS4, chloroplastic isoform X1	BASS4	C:GO:0009941; C:GO:0016021	C:chloroplast envelope; C:integral component of membrane
TraesCS4A02G047300.1	TraesCS1B02G257900.1	TaOSCA4-B	0.9063	putative cyclin-dependent kinase F-2	Cdk F-2	P:GO:0006468; F:GO:0004674; F:GO:0005524	P:protein phosphorylation; F:protein serine/threonine kinase activity; F:ATP binding
TraesCS3D02G087900.3	TraesCS4A02G257600.1	TaOSCA9-A	0.97177	transcription factor GTE8-like	GTE8-L
TraesCS3D02G393500.1	TraesCS4A02G257600.1	TaOSCA9-A	0.91923	hypothetical protein CFC21_049119
TraesCS5B02G426500.2	TraesCS1A02G247300.1	TaOSCA4-A	0.92593	peroxisomal (S)-2-hydroxy-acid oxidase GLO1	GLO1	P:GO:0009854; F:GO:0003973; F:GO:0010181; C:GO:0005777	P:oxidative photosynthetic carbon pathway; F:(S)-2-hydroxy-acid oxidase activity; F:FMN binding; C:peroxisome
TraesCS2A02G460500.1	TraesCS1A02G196800.1	TaOSCA3-A	0.9079	predicted protein
TraesCS4B02G020000.3	TraesCS4D02G057200.1	TaOSCA9-D	0.9046	aminopeptidase M1-B	AP M1-B	P:GO:0006508; F:GO:0004177; F:GO:0008237; F:GO:0008270; C:GO:0016020; C:GO:0043231	P:proteolysis; F:aminopeptidase activity; F:metallopeptidase activity; F:zinc ion binding; C:membrane; C:intracellular membrane-bounded organelle
TraesCS4D02G343500.1	TraesCS4B02G056900.1	TaOSCA9-B	0.911	hypothetical protein CFC21_063475		C:GO:0016020	C:membrane
TraesCS4A02G051200.1	TraesCS1D02G246500.1	TaOSCA4-D	0.9952	serine/threonine-protein phosphatase 7 long form homolog	STPP7
TraesCS3D02G263600.2	TraesCS1A02G196800.1	TaOSCA3-A	0.91167	serine/arginine repetitive matrix protein 2	SRRM2	P:GO:0000380	P:alternative mRNA splicing, via spliceosome
TraesCS4A02G426200.2	TraesCS1A02G247300.1	TaOSCA4-A	0.93093	B3 domain-containing protein Os06g0194400-like	B3	F:GO:0003677; C:GO:0005634	F:DNA binding; C:nucleus
TraesCS4B02G057200.2	TraesCS1A02G247300.1	TaOSCA4-A	0.9914	sulfite exporter TauE/SafE family protein 4-like	TauE/SafE 4-L	P:GO:0016567; C:GO:0016021; C:GO:0031464	P:protein ubiquitination; C:integral component of membrane; C:Cul4A-RING E3 ubiquitin ligase complex
TraesCS5A02G177900.3	TraesCS1A02G247300.1	TaOSCA4-A	0.92773	ubiquitin-conjugating enzyme E2 variant 1C	UBE2V1C	P:GO:0006301; P:GO:0070534; C:GO:0005634	P:postreplication repair; P:protein K63-linked ubiquitination; C:nucleus
TraesCS5D02G144300.2	TraesCS4B02G056900.1	TaOSCA9-B	0.9935	peroxidase 4-like	Pox 4-L	P:GO:0006979; P:GO:0042744; P:GO:0098869; F:GO:0004601; F:GO:0020037; F:GO:0046872; C:GO:0005576	P:response to oxidative stress; P:hydrogen peroxide catabolic process; P:cellular oxidant detoxification; F:peroxidase activity; F:heme binding; F:metal ion binding; C:extracellular region
TraesCS2D02G386200.3	TraesCS1B02G257900.1	TaOSCA4-B	0.98013	SH3 domain-containing protein 2-like	SH3P2-L	F:GO:0019904; C:GO:0005737; C:GO:0016020; C:GO:0043231	F:protein domain specific binding; C:cytoplasm; C:membrane; C:intracellular membrane-bounded organelle
TraesCS5B02G413900.2	TraesCS4B02G056900.1	TaOSCA9-B	0.9083
TraesCS2B02G403500.1	TraesCS3B02G541500.1	TaOSCA8-B	0.99897	hypothetical protein CFC21_024629		C:GO:0016021	C:integral component of membrane
TraesCS5D02G126800.1	TraesCS3D02G485000.2	TaOSCA8-D	0.9584	3'(2'),5'-bisphosphate nucleotidase	BPNT	P:GO:0006790; P:GO:0046854; P:GO:0046855; F:GO:0008441; F:GO:0046872	P:sulfur compound metabolic process; P:phosphatidylinositol phosphate biosynthetic process; P:inositol phosphate dephosphorylation; F:3'(2'),5'-bisphosphate nucleotidase activity; F:metal ion binding
TraesCS2B02G189600.3	TraesCS1A02G247300.1	TaOSCA4-A	0.9213	serine/threonine-protein kinase SAPK2	SAPK2	P:GO:0006468; P:GO:0009738; P:GO:0009845; F:GO:0004674; F:GO:0005524; C:GO:0005634; C:GO:0005737	P:protein phosphorylation; P:abscisic acid-activated signaling pathway; P:seed germination; F:protein serine/threonine kinase activity; F:ATP binding; C:nucleus; C:cytoplasm
TraesCS2A02G030700.2	TraesCS1A02G247300.1	TaOSCA4-A	0.9141	hypothetical protein CFC21_014633		P:GO:0006887; P:GO:0015031; C:GO:0000145; C:GO:0016021	P:exocytosis; P:protein transport; C:exocyst; C:integral component of membrane
TraesCS1D02G124900.1	TraesCS1A02G247300.1	TaOSCA4-A	0.95	predicted protein		C:GO:0016021	C:integral component of membrane
TraesCS6D02G284400.2	TraesCS1D02G246500.1	TaOSCA4-D	0.90517	exocyst complex component SEC6	SEC6	P:GO:0000350; P:GO:0006887; P:GO:0051601; P:GO:0060321; P:GO:0071028; F:GO:0000149; C:GO:0000145; C:GO:0005682; C:GO:0005829; C:GO:0046540; C:GO:0071021	P:generation of catalytic spliceosome for second transesterification step; P:exocytosis; P:exocyst localization; P:acceptance of pollen; P:nuclear mRNA surveillance; F:SNARE binding; C:exocyst; C:U5 snRNP; C:cytosol; C:U4/U6 x U5 tri-snRNP complex; C:U2-type post-spliceosomal complex
TraesCS7D02G296000.1	TraesCS4A02G257600.1	TaOSCA9-A	0.9086	meiotic recombination protein SPO11-2	SPO11-2	P:GO:0000706; P:GO:0009553; P:GO:0009555; P:GO:0042138; P:GO:0048316; P:GO:0051026; F:GO:0003677; F:GO:0003918; F:GO:0005524; F:GO:0016787; F:GO:0046872; C:GO:0000228	P:meiotic DNA double-strand break processing; P:embryo sac development; P:pollen development; P:meiotic DNA double-strand break formation; P:seed development; P:chiasma assembly; F:DNA binding; F:DNA topoisomerase type II (double strand cut, ATP-hydrolyzing) activity; F:ATP binding; F:hydrolase activity; F:metal ion binding; C:nuclear chromosome
TraesCS7A02G416800.2	TraesCS1D02G246500.1	TaOSCA4-D	0.91307	hypothetical protein CFC21_099251		C:GO:0016021	C:integral component of membrane
TraesCS6B02G206500.1	TraesCS3D02G485000.2	TaOSCA8-D	0.9161
TraesCS6A02G161500.3	TraesCS3B02G541500.1	TaOSCA8-B	0.93873	protein DNA-DAMAGE INDUCIBLE 1-like	Ddi1-L	P:GO:0006508; F:GO:0004190; F:GO:0031593; C:GO:0005634	P:proteolysis; F:aspartic-type endopeptidase activity; F:polyubiquitin modification-dependent protein binding; C:nucleus
TraesCS5D02G532900.2	TraesCS3B02G541500.1	TaOSCA8-B	0.9361	aspartic proteinase 36-like	AP 36-L	C:GO:0016020	C:membrane
TraesCS6B02G120300.1	TraesCS1A02G247300.1	TaOSCA4-A	0.94837	predicted protein		C:GO:0016021	C:integral component of membrane
TraesCS6D02G222700.1	TraesCS4D02G057200.1	TaOSCA9-D	0.95823	embryogenesis-associated protein EMB8	EMB8	P:GO:0044255; F:GO:0034338; F:GO:0047372	P:cellular lipid metabolic process; F:short-chain carboxylesterase activity; F:acylglycerol lipase activity
TraesCS6B02G075500.2	TraesCS3B02G541500.1	TaOSCA8-B	0.94473	putative F-box/kelch-repeat protein At3g22730 isoform X3	F-Box
TraesCS7B02G407500.2	TraesCS3B02G541500.1	TaOSCA8-B	0.94133	GDSL esterase/lipase At1g28600-like	GDSL	P:GO:0006629; F:GO:0016298	P:lipid metabolic process; F:lipase activity
TraesCS7B02G378100.1	TraesCS3B02G541500.1	TaOSCA8-B	0.9025	tau-cadinol synthase-like isoform X1	TCS-L	P:GO:0016102; F:GO:0000287; F:GO:0010333	P:diterpenoid biosynthetic process; F:magnesium ion binding; F:terpene synthase activity
TraesCS6B02G225300.1	TraesCS1A02G247300.1	TaOSCA4-A	0.90993	hypothetical protein CFC21_088130
TraesCS7A02G252700.2	TraesCS3B02G541500.1	TaOSCA8-B	0.99947	pumilio homolog 5-like	Pumilio 5-L	P:GO:0006417; F:GO:0003723	P:regulation of translation; F:RNA binding
TraesCS7D02G311900.1	TraesCS1B02G211400.1	TaOSCA3-B	0.9298	putative cyclin-dependent kinase F-2	Cdk F-2	P:GO:0006468; F:GO:0004674; F:GO:0005524	P:protein phosphorylation; F:protein serine/threonine kinase activity; F:ATP binding
TraesCS6B02G073700.1	TraesCS1B02G211400.1	TaOSCA3-B	0.91773	hypothetical protein CFC21_006682		C:GO:0016021	C:integral component of membrane
TraesCS7B02G229200.2	TraesCS1A02G247300.1	TaOSCA4-A	0.95537	unnamed protein product		C:GO:0043231	C:intracellular membrane-bounded organelle
TraesCS7D02G251300.4	TraesCS1A02G247300.1	TaOSCA4-A	0.9115	pumilio homolog 5-like	Pumilio 5-L	P:GO:0006417; F:GO:0003723	P:regulation of translation; F:RNA binding
TraesCS6A02G148500.2	TraesCS3D02G485000.2	TaOSCA8-D	0.9064
TraesCS7D02G396100.2	TraesCS4B02G056900.1	TaOSCA9-B	0.90407	zinc finger CCCH domain-containing protein 44-like isoform X1	Zc3h44-L	P:GO:0010468; F:GO:0003677; F:GO:0003729; F:GO:0046872; C:GO:0005634; C:GO:0005737	P:regulation of gene expression; F:DNA binding; F:mRNA binding; F:metal ion binding; C:nucleus; C:cytoplasm

## Sheet: Supplementary Table S5B
Supplementary Table S5B. Annotation, abbreviation and gene ontology of co-expressed genes ofTriticum aestivum during biotic stress
Coexpressed transcript Ids	Gene ids	Gene names	Co-expressed value	Annotation of Co-expressed genes	Abbreviations	GO IDs	GO Names
TraesCS1A02G229400.2	TraesCS3A02G019900.1	TaOSCA5-A2	0.92467	uncharacterized protein LOC119276598 isoform X1
TraesCS1D02G440000.1	TraesCS5B02G077400.1	TaOSCA14-B	0.9304	probable E3 ubiquitin ligase SUD1 isoform X1	SUD1	P:GO:0034470; C:GO:1902494; C:GO:1990904	P:ncRNA processing; C:catalytic complex; C:ribonucleoprotein complex
TraesCS1D02G104000.1	TraesCS5B02G077400.1	TaOSCA14-B	0.91317	fatty acid desaturase DES2-like	DES2-L	P:GO:0006629; F:GO:0016717; C:GO:0016021	P:lipid metabolic process; F:oxidoreductase activity, acting on paired donors, with oxidation of a pair of donors resulting in the reduction of molecular oxygen to two molecules of water; C:integral component of membrane
TraesCS2A02G593700.1	TraesCS3A02G019900.1	TaOSCA5-A2	0.92687	RanBP1 domain containing protein, expressed	RanBP1	P:GO:0015031; P:GO:0046907; P:GO:0051028; C:GO:0005643	P:protein transport; P:intracellular transport; P:mRNA transport; C:nuclear pore
TraesCS3B02G136500.1	TraesCS3A02G019900.1	TaOSCA5-A2	0.91373	DDT domain-containing protein DDR4-like	DDR4-L	P:GO:0006355; C:GO:0031213	P:regulation of DNA-templated transcription; C:RSF complex
TraesCS1A02G287600.2	TraesCS5D02G018100.1	TaOSCA13-D	0.91993	SAC3 family protein A-like isoform X3	SAC3	C:GO:0110165	C:cellular anatomical entity
TraesCS2D02G189200.1	TraesCS5D02G018100.1	TaOSCA13-D	0.91883	golgin subfamily A member 6-like protein 7 isoform X2	GOLGA6L7
TraesCS3A02G320400.1	TraesCS5D02G018100.1	TaOSCA13-D	0.9041	putative receptor-like protein kinase At4g00960		P:GO:0006468; F:GO:0004674; F:GO:0005524; C:GO:0005886; C:GO:0016021	P:protein phosphorylation; F:protein serine/threonine kinase activity; F:ATP binding; C:plasma membrane; C:integral component of membrane
TraesCS1A02G268500.1	TraesCS5D02G083600.1	TaOSCA14-D	-0.90043	patellin-3-like	patellin-3-L	P:GO:0007049; P:GO:0051301; F:GO:0008289; C:GO:0005737	P:cell cycle; P:cell division; F:lipid binding; C:cytoplasm
TraesCS3A02G298900.1	TraesCS3A02G019900.1	TaOSCA5-A2	0.9307	DExH-box ATP-dependent RNA helicase DExH6-like isoform X1	DExH6-L	F:GO:0003723; F:GO:0003724; F:GO:0005524; F:GO:0016887	F:RNA binding; F:RNA helicase activity; F:ATP binding; F:ATP hydrolysis activity
TraesCS2A02G496100.4	TraesCS3D02G201300.3	TaOSCA7-D	0.97287	cylicin-1-like isoform X4	CYLC1-L
TraesCS3A02G448200.1	TraesCS3A02G019900.1	TaOSCA5-A2	0.91137
TraesCS2D02G142500.2	TraesCS5B02G077400.1	TaOSCA14-B	0.90287	calcium-binding protein 39-like	CBP39-L	P:GO:0035556; P:GO:0071902; F:GO:0043539	P:intracellular signal transduction; P:positive regulation of protein serine/threonine kinase activity; F:protein serine/threonine kinase activator activity
TraesCS3B02G513500.1	TraesCS2D02G261900.1	TaOSCA6-D	0.9699	chitinase CLP-like	CLP-L	P:GO:0005975; P:GO:0006508; P:GO:0009057; P:GO:0048364; P:GO:0048367; P:GO:0050832; F:GO:0004190; F:GO:0008843; C:GO:0048046	P:carbohydrate metabolic process; P:proteolysis; P:macromolecule catabolic process; P:root development; P:shoot system development; P:defense response to fungus; F:aspartic-type endopeptidase activity; F:endochitinase activity; C:apoplast
TraesCS1B02G430500.1	TraesCS1D02G029500.1	TaOSCA1-D	0.9036	putative receptor-like protein kinase At1g80870		P:GO:0006468; F:GO:0004672; F:GO:0005524; C:GO:0016021	P:protein phosphorylation; F:protein kinase activity; F:ATP binding; C:integral component of membrane
TraesCS1A02G283300.1	TraesCS3D02G201300.3	TaOSCA7-D	0.95043	small polypeptide DEVIL 4	DEVIL4	P:GO:0008285; C:GO:0005886	P:negative regulation of cell population proliferation; C:plasma membrane
TraesCS3A02G525500.1	TraesCS3A02G019900.1	TaOSCA5-A2	0.91273	unnamed protein product
TraesCS3B02G543000.1	TraesCS3D02G201300.3	TaOSCA7-D	0.90393	unnamed protein product		P:GO:0048364; P:GO:0048367	P:root development; P:shoot system development
TraesCS3A02G369700.1	TraesCS3A02G019900.1	TaOSCA5-A2	0.93277
TraesCS1A02G373100.2	TraesCS1B02G036500.1	TaOSCA1-B	0.90143
TraesCS3B02G466200.1	TraesCS3A02G019900.1	TaOSCA5-A2	0.9091	hypothetical protein CFC21_043577
TraesCS3B02G541200.1	TraesCS3A02G019900.1	TaOSCA5-A2	0.90847	predicted protein
TraesCS2D02G096700.2	TraesCS3A02G019900.1	TaOSCA5-A2	0.90143	gamma-tubulin complex component 5-like isoform X2	TUBGCP5-L	P:GO:0007020; F:GO:0043015; C:GO:0000922; C:GO:0005737; C:GO:0005815; C:GO:0005874	P:microtubule nucleation; F:gamma-tubulin binding; C:spindle pole; C:cytoplasm; C:microtubule organizing center; C:microtubule
TraesCS1D02G004100.1	TraesCS3A02G019900.1	TaOSCA5-A2	0.9283
TraesCS2D02G414100.1	TraesCS3A02G019900.1	TaOSCA5-A2	0.94773	disease resistance protein PIK6-NP-like	PIK6-NP-L	P:GO:0006952	P:defense response
TraesCS3A02G222200.1	TraesCS3D02G201300.3	TaOSCA7-D	0.92653	hypothetical protein CFC21_035474
TraesCS1A02G169300.1	TraesCS1D02G029500.1	TaOSCA1-D	0.91287	E3 ubiquitin-protein ligase AIRP2-like	AIRP2-L	P:GO:0016567; P:GO:0044260; F:GO:0046872; F:GO:0061630	P:protein ubiquitination; P:cellular macromolecule metabolic process; F:metal ion binding; F:ubiquitin protein ligase activity
TraesCS2D02G084600.1	TraesCS3A02G019900.1	TaOSCA5-A2	0.90037	putative disease resistance RPP13-like protein 1	RPP13-L	P:GO:0006952; F:GO:0043531	P:defense response; F:ADP binding
TraesCS1B02G074600.1	TraesCS3A02G019900.1	TaOSCA5-A2	0.90027
TraesCS3B02G346100.1	TraesCS3D02G201300.3	TaOSCA7-D	0.90693	protein BUD31 homolog 1	BUD31	P:GO:0000398; C:GO:0005681; C:GO:0016021	P:mRNA splicing, via spliceosome; C:spliceosomal complex; C:integral component of membrane
TraesCS1D02G058516.1	TraesCS3D02G201300.3	TaOSCA7-D	0.93867	restorer of fertility-like protein	RFL
TraesCS3A02G255000.3	TraesCS5D02G018100.1	TaOSCA13-D	0.91203
TraesCS5D02G410400.6	TraesCS3D02G201300.3	TaOSCA7-D	0.91213	alpha-N-acetylglucosaminidase-like isoform X1	NAGLU	F:GO:0016787	F:hydrolase activity
TraesCS3D02G161700.1	TraesCS3A02G019900.1	TaOSCA5-A2	0.92143	Sentrin-specific protease 2	SENP2	P:GO:0006508; F:GO:0008234	P:proteolysis; F:cysteine-type peptidase activity
TraesCS4D02G065500.1	TraesCS3A02G019900.1	TaOSCA5-A2	0.9021	---NA---
TraesCS4A02G139300.3	TraesCS5D02G018100.1	TaOSCA13-D	0.96727	lysine-specific demethylase JMJ25-like isoform X2	JMJ25-L	P:GO:0033169; P:GO:0044260; F:GO:0032454; C:GO:0005634	P:histone H3-K9 demethylation; P:cellular macromolecule metabolic process; F:histone H3-methyl-lysine-9 demethylase activity; C:nucleus
TraesCS3D02G248700.3	TraesCS5B02G077400.1	TaOSCA14-B	0.90917
TraesCS5B02G469500.1	TraesCS3A02G019900.1	TaOSCA5-A2	0.9015	nudix hydrolase 16, mitochondrial-like	Nuh 16	F:GO:0016787; C:GO:0005634; C:GO:0005737	F:hydrolase activity; C:nucleus; C:cytoplasm
TraesCS5A02G118700.2	TraesCS5D02G018100.1	TaOSCA13-D	0.90343
TraesCS4A02G230900.1	TraesCS1D02G029500.1	TaOSCA1-D	0.93903
TraesCS5B02G275000.2	TraesCS2D02G261900.1	TaOSCA6-D	0.901	F-box/FBD/LRR-repeat protein At3g26920-like isoform X1	F-box
TraesCS4D02G136900.1	TraesCS3A02G019900.1	TaOSCA5-A2	0.904
TraesCS6A02G282000.2	TraesCS4B02G022300.1	TaOSCA10-B1	-0.91347	E3 ubiquitin-protein ligase makorin-like	MKRN	P:GO:0044238; P:GO:0044260; F:GO:0003677; F:GO:0016740; F:GO:0046872	P:primary metabolic process; P:cellular macromolecule metabolic process; F:DNA binding; F:transferase activity; F:metal ion binding
TraesCS3D02G530000.2	TraesCS3A02G019900.1	TaOSCA5-A2	0.9128	probable histone acetyltransferase HAC-like 3 isoform X1	HAC-L	P:GO:0006325; P:GO:0006355; P:GO:0016573; F:GO:0004402; F:GO:0008270; C:GO:0005634	P:chromatin organization; P:regulation of DNA-templated transcription; P:histone acetylation; F:histone acetyltransferase activity; F:zinc ion binding; C:nucleus
TraesCS5D02G283400.2	TraesCS5D02G018100.1	TaOSCA13-D	0.90397	pathogenesis-related thaumatin-like protein 3.5	TLP3.5	P:GO:0006952; C:GO:0043229	P:defense response; C:intracellular organelle
TraesCS5B02G347000.1	TraesCS3A02G019900.1	TaOSCA5-A2	0.91567	Auxin-responsive protein SAUR36	SAUR36	P:GO:0009733	P:response to auxin
TraesCS4D02G185600.2	TraesCS3A02G019900.1	TaOSCA5-A2	0.90637	PH-interacting protein-like	PHIP-L	P:GO:0006357; P:GO:0007010; P:GO:0008360; C:GO:0005634	P:regulation of transcription by RNA polymerase II; P:cytoskeleton organization; P:regulation of cell shape; C:nucleus
TraesCS4A02G007500.1	TraesCS2D02G261900.1	TaOSCA6-D	0.93177	protein WHAT'S THIS FACTOR 1 homolog, chloroplastic-like	WTF1	F:GO:0003723; C:GO:0016021	F:RNA binding; C:integral component of membrane
TraesCS4B02G196900.2	TraesCS5D02G018100.1	TaOSCA13-D	0.91263	elongation factor 1-alpha	EF1-α	P:GO:0006414; F:GO:0003746; F:GO:0003924; F:GO:0005525; C:GO:0043231	P:translational elongation; F:translation elongation factor activity; F:GTPase activity; F:GTP binding; C:intracellular membrane-bounded organelle
TraesCS4A02G391400.1	TraesCS2A02G252100.2	TaOSCA5-A1	0.91937	wall-associated receptor kinase 2-like isoform X1	WAK2-L	P:GO:0006468; P:GO:0007166; F:GO:0004674; F:GO:0005509; F:GO:0005524; F:GO:0030247; C:GO:0016020	P:protein phosphorylation; P:cell surface receptor signaling pathway; F:protein serine/threonine kinase activity; F:calcium ion binding; F:ATP binding; F:polysaccharide binding; C:membrane
TraesCS6A02G152800.1	TraesCS3A02G019900.1	TaOSCA5-A2	0.92277	NADH dehydrogenase subunit F	ndhF	P:GO:0015990; P:GO:0042773; F:GO:0008137; F:GO:0048038; C:GO:0009535; C:GO:0016021	P:electron transport coupled proton transport; P:ATP synthesis coupled electron transport; F:NADH dehydrogenase (ubiquinone) activity; F:quinone binding; C:chloroplast thylakoid membrane; C:integral component of membrane
TraesCS4D02G216600.1	TraesCS1A02G029300.1	TaOSCA1-A	0.94967	G-type lectin S-receptor-like serine/threonine-protein kinase At2g19130	GsSRK	P:GO:0006468; P:GO:0048544; F:GO:0003676; F:GO:0004674; F:GO:0004712; F:GO:0005524; F:GO:0106310; C:GO:0016021	P:protein phosphorylation; P:recognition of pollen; F:nucleic acid binding; F:protein serine/threonine kinase activity; F:protein serine/threonine/tyrosine kinase activity; F:ATP binding; F:protein serine kinase activity; C:integral component of membrane
TraesCS5B02G529100.2	TraesCS3D02G201300.3	TaOSCA7-D	0.9203	patatin-like protein 2 isoform X2	Patatin-L	P:GO:0016042; F:GO:0016298	P:lipid catabolic process; F:lipase activity
TraesCS4A02G346700.2	TraesCS3D02G201300.3	TaOSCA7-D	0.92993	uncharacterized protein LOC119287481 isoform X1
TraesCS5B02G055100.1	TraesCS3A02G019900.1	TaOSCA5-A2	0.90027	F-box/LRR-repeat protein 14-like	F-box
TraesCS5A02G555900.2	TraesCS5D02G018100.1	TaOSCA13-D	0.91957	ABC transporter G family member 45-like	ABCG45-L	P:GO:0055085; F:GO:0005524; F:GO:0140359; C:GO:0005886; C:GO:0016021	P:transmembrane transport; F:ATP binding; F:ABC-type transporter activity; C:plasma membrane; C:integral component of membrane
TraesCS4B02G143700.2	TraesCS3A02G019900.1	TaOSCA5-A2	0.9138	myb-related protein MYBAS1-like isoform X2	MYBAS1-L	P:GO:0006355; F:GO:0003700; F:GO:0043565; C:GO:0005634	P:regulation of DNA-templated transcription; F:DNA-binding transcription factor activity; F:sequence-specific DNA binding; C:nucleus
TraesCS4D02G145300.1	TraesCS3A02G019900.1	TaOSCA5-A2	0.93653	hypothetical protein CFC21_061434		C:GO:0016021	C:integral component of membrane
TraesCS4B02G106600.1	TraesCS3A02G019900.1	TaOSCA5-A2	0.9217	pentatricopeptide repeat-containing protein At3g12770-like	PPR-L	P:GO:0009451; F:GO:0003723; C:GO:0043231	P:RNA modification; F:RNA binding; C:intracellular membrane-bounded organelle
TraesCS5D02G313900.1	TraesCS3A02G019900.1	TaOSCA5-A2	0.92353	probable 1-acylglycerol-3-phosphate O-acyltransferase	AGPAT	P:GO:0006654; P:GO:0055089; P:GO:0055091; P:GO:0070328; F:GO:0003841; F:GO:0004623; C:GO:0005737	P:phosphatidic acid biosynthetic process; P:fatty acid homeostasis; P:phospholipid homeostasis; P:triglyceride homeostasis; F:1-acylglycerol-3-phosphate O-acyltransferase activity; F:phospholipase A2 activity; C:cytoplasm
TraesCS5A02G132300.2	TraesCS3D02G201300.3	TaOSCA7-D	0.92487	L-galactono-1,4-lactone dehydrogenase 2, mitochondrial	GLDH2	P:GO:0019853; F:GO:0003885; F:GO:0016633; F:GO:0071949; F:GO:0080049; C:GO:0005739; C:GO:0016021	P:L-ascorbic acid biosynthetic process; F:D-arabinono-1,4-lactone oxidase activity; F:galactonolactone dehydrogenase activity; F:FAD binding; F:L-gulono-1,4-lactone dehydrogenase activity; C:mitochondrion; C:integral component of membrane
TraesCS7D02G544100.1	TraesCS3A02G019900.1	TaOSCA5-A2	0.9306	disease resistance RPP13-like protein 4	RPP13-L4	P:GO:0006952; P:GO:0090305; F:GO:0004518; F:GO:0043531; F:GO:0046872; C:GO:0005634	P:defense response; P:nucleic acid phosphodiester bond hydrolysis; F:nuclease activity; F:ADP binding; F:metal ion binding; C:nucleus
TraesCS6B02G239800.2	TraesCS1A02G029300.1	TaOSCA1-A	0.90163	CCAAT/enhancer-binding protein zeta-like	C/EBPZ-L	P:GO:0009555; P:GO:0010197; P:GO:0051302; C:GO:0005730	P:pollen development; P:polar nucleus fusion; P:regulation of cell division; C:nucleolus
raesCSU02G099700.3	TraesCS3D02G201300.3	TaOSCA7-D	0.90917	hMG1/2-like protein	hMG1/2-L	F:GO:0003677; C:GO:0005634	F:DNA binding; C:nucleus
TraesCS6D02G254900.2	TraesCS3A02G019900.1	TaOSCA5-A2	0.91083
TraesCS7A02G166800.7	TraesCS2D02G261900.1	TaOSCA6-D	0.93193	hypothetical protein CFC21_096669
TraesCS7B02G373300.2	TraesCS5D02G018100.1	TaOSCA13-D	0.90373	pentatricopeptide repeat-containing protein At2g37320-like	PPR-L	P:GO:0009451; F:GO:0003723; C:GO:0043231	P:RNA modification; F:RNA binding; C:intracellular membrane-bounded organelle
TraesCS6D02G115000.1	TraesCS3A02G019900.1	TaOSCA5-A2	0.91293	tyrosine-sulfated glycopeptide receptor 1-like	TSGR1-L	P:GO:0006468; F:GO:0004672; F:GO:0005524; C:GO:0016021	P:protein phosphorylation; F:protein kinase activity; F:ATP binding; C:integral component of membrane
TraesCS7A02G093700.2	TraesCS3A02G019900.1	TaOSCA5-A2	0.91293	probable CoA ligase CCL12 isoform X2	CCL12	P:GO:0009698; F:GO:0016207; F:GO:0106290; C:GO:0016021	P:phenylpropanoid metabolic process; F:4-coumarate-CoA ligase activity; F:trans-cinnamate-CoA ligase activity; C:integral component of membrane
TraesCS7A02G140400.1	TraesCS3A02G019900.1	TaOSCA5-A2	0.90327	codeine O-demethylase-like	CODM	P:GO:0032259; F:GO:0008168; F:GO:0016491; F:GO:0046872	P:methylation; F:methyltransferase activity; F:oxidoreductase activity; F:metal ion binding
TraesCS7D02G291500.5	TraesCS5D02G018100.1	TaOSCA13-D	0.95383	helicase-like transcription factor CHR28 isoform X1	CHR28	P:GO:0006338; P:GO:0044238; P:GO:0044260; F:GO:0005524; F:GO:0046872; F:GO:0140658	P:chromatin remodeling; P:primary metabolic process; P:cellular macromolecule metabolic process; F:ATP binding; F:metal ion binding; F:ATP-dependent chromatin remodeler activity
TraesCS7D02G310900.1	TraesCS5D02G018100.1	TaOSCA13-D	0.9243	replication protein A 70 kDa DNA-binding subunit A-like	RPA
TraesCS7B02G050100.2	TraesCS3A02G019900.1	TaOSCA5-A2	0.90397
TraesCS6D02G195100.1	TraesCS3D02G201300.3	TaOSCA7-D	0.92233	telomere length regulation protein TEL2 homolog isoform X1	TEL2
TraesCS7B02G082500.2	TraesCS3A02G019900.1	TaOSCA5-A2	0.90463	---NA---
TraesCS6B02G225500.1	TraesCS3A02G019900.1	TaOSCA5-A2	0.9167	predicted protein		C:GO:0030687	C:preribosome, large subunit precursor
TraesCS7A02G009100.1	TraesCS5D02G083600.1	TaOSCA14-D	-0.90803
TraesCS7D02G506800.4	TraesCS3D02G201300.3	TaOSCA7-D	0.91373	probable plastidic glucose transporter 3 isoform X2	GLUT3	P:GO:0055085; F:GO:0015293; C:GO:0016021	P:transmembrane transport; F:symporter activity; C:integral component of membrane
TraesCS7A02G026000.1	TraesCS3A02G019900.1	TaOSCA5-A2	0.91017	eukaryotic initiation factor 4A-I-like	Eif4a-I-L
TraesCS7D02G281400.2	TraesCS5D02G018100.1	TaOSCA13-D	0.9543	hypothetical protein CFC21_109236
TraesCS6D02G030600.1	TraesCS3A02G019900.1	TaOSCA5-A2	0.9115	uncharacterized protein LOC123143076		C:GO:0016021	C:integral component of membrane
TraesCS7D02G340700.1	TraesCS3A02G019900.1	TaOSCA5-A2	0.9003	exocyst complex component EXO70E2-like	EXO70E2-L	P:GO:0006887; P:GO:0015031; C:GO:0000145	P:exocytosis; P:protein transport; C:exocyst
TraesCS7B02G030400.2	TraesCS5B02G077400.1	TaOSCA14-B	0.9119
TraesCSU02G272200.1	TraesCS5D02G018100.1	TaOSCA13-D	0.90527	NADH-ubiquinone oxidoreductase chain 2	NADH2	C:GO:0005739; C:GO:0009536; C:GO:0016021	C:mitochondrion; C:plastid; C:integral component of membrane

## Sheet: Supplementary Table S5C
Supplementary Table S5C. Annotation, abbreviation and gene ontology of co-expressed genes ofTriticum aestivum during drought, heat and combined heat drought stress
Coexpressed transcript Ids	Gene ids	Gene names	Co-expressed value	Annotation of Co-expressed genes	Abbreviations	GO IDs	GO Names
TraesCS1D02G207100.2	TraesCS5D02G083600.1	TaOSCA14-D	0.9093	chitinase 8-like	CTL	P:GO:0000272; P:GO:0006032; P:GO:0016998; P:GO:0050832; F:GO:0004568	P:polysaccharide catabolic process; P:chitin catabolic process; P:cell wall macromolecule catabolic process; P:defense response to fungus; F:chitinase activity
TraesCS2A02G287900.2	TraesCS3B02G541500.1	TaOSCA8-B	0.9376	protein MEI2-like 4 isoform X1	MEI2-L	F:GO:0003723	F:RNA binding
TraesCS2B02G205100.2	TraesCS3B02G541500.1	TaOSCA8-B	0.90163	protein PELPK1-like	PELPK1-L
TraesCS1A02G038100.1	TraesCS3B02G541500.1	TaOSCA8-B	0.90733	histone H2A.2.2-like	H2A.2.2-L	F:GO:0003677; F:GO:0046982; C:GO:0000786; C:GO:0005634	F:DNA binding; F:protein heterodimerization activity; C:nucleosome; C:nucleus
TraesCS1D02G330900.1	TraesCS3B02G541500.1	TaOSCA8-B	0.9041	putative B3 domain-containing protein Os03g0621600	B3_domain	F:GO:0003677; C:GO:0005634	F:DNA binding; C:nucleus
TraesCS2B02G130500.1	TraesCS2A02G262100.2	TaOSCA6-A	0.91247	universal stress protein YxiE-like	YxiE-L
TraesCS2B02G153800.4	TraesCS3B02G541500.1	TaOSCA8-B	0.9164	rho GTPase-activating protein 7-like isoform X3	GAP7-L	P:GO:0007165	P:signal transduction
TraesCS1A02G055300.1	TraesCS3B02G541500.1	TaOSCA8-B	0.95337	clathrin interactor EPSIN 1-like	EPSIN1-L	P:GO:0006897; F:GO:0005543; F:GO:0030276; C:GO:0005768; C:GO:0005794; C:GO:0005886; C:GO:0030125	P:endocytosis; F:phospholipid binding; F:clathrin binding; C:endosome; C:Golgi apparatus; C:plasma membrane; C:clathrin vesicle coat
TraesCS2A02G439000.1	TraesCS3B02G541500.1	TaOSCA8-B	0.93727	protein MAIN-LIKE 1-like	MAIN-LIKE2-L
TraesCS1A02G138300.3	TraesCS5B02G077400.1	TaOSCA14-B	0.96427	cyclin-A1-4-like isoform X1	CCNA1-4-L	P:GO:0007049; P:GO:0051301	P:cell cycle; P:cell division
TraesCS2A02G181300.2	TraesCS3B02G541500.1	TaOSCA8-B	0.90843	golgin subfamily A member 6-like protein 7 isoform X1	GOLGA6L7
TraesCS2A02G272600.2	TraesCS3B02G541500.1	TaOSCA8-B	0.97517	predicted protein		P:GO:0043488; P:GO:1900364; F:GO:0008143; F:GO:0046872; C:GO:0005634; C:GO:0005737	P:regulation of mRNA stability; P:negative regulation of mRNA polyadenylation; F:poly(A) binding; F:metal ion binding; C:nucleus; C:cytoplasm
TraesCS1A02G237500.1	TraesCS4D02G331300.1	TaOSCA11-D	0.9519	predicted protein		P:GO:0006952	P:defense response
TraesCS2A02G222800.5	TraesCS3B02G541500.1	TaOSCA8-B	0.94547	hypothetical protein CFC21_016561	CEC21	P:GO:0071076; F:GO:0050265; C:GO:0016021	P:RNA 3' uridylation; F:RNA uridylyltransferase activity; C:integral component of membrane
TraesCS2A02G221200.2	TraesCS5B02G077400.1	TaOSCA14-B	0.90047	microtubule-associated protein TORTIFOLIA1-like isoform X5	TORTIFOLIA1-L	F:GO:0008017; C:GO:0005874	F:microtubule binding; C:microtubule
TraesCS1D02G447100.1	TraesCS3B02G541500.1	TaOSCA8-B	0.90873	uncharacterized protein LOC123183387		C:GO:0016021	C:integral component of membrane
TraesCS2A02G182700.2	TraesCS3B02G541500.1	TaOSCA8-B	0.99267	probable WRKY transcription factor 3	WRKY3	P:GO:0006355; P:GO:0050896; F:GO:0003700; F:GO:0043565; C:GO:0005634; C:GO:0016021	P:regulation of DNA-templated transcription; P:response to stimulus; F:DNA-binding transcription factor activity; F:sequence-specific DNA binding; C:nucleus; C:integral component of membrane
TraesCS1D02G144700.2	TraesCS3B02G541500.1	TaOSCA8-B	0.9246	WD repeat-containing protein 70-like	WDR70-L	P:GO:1903775; P:GO:2001173; C:GO:0005634; C:GO:0035861; C:GO:0080008	P:regulation of DNA double-strand break processing; P:regulation of histone H2B conserved C-terminal lysine ubiquitination; C:nucleus; C:site of double-strand break; C:Cul4-RING E3 ubiquitin ligase complex
TraesCS1A02G280800.1	TraesCS3B02G541500.1	TaOSCA8-B	0.94233	DNA replication complex GINS protein PSF1	PSF1	P:GO:1902983; C:GO:0000811	P:DNA strand elongation involved in mitotic DNA replication; C:GINS complex
TraesCS2B02G270100.5	TraesCS3B02G541500.1	TaOSCA8-B	0.95073	probable inactive leucine-rich repeat receptor-like protein kinase At3g03770 isoform X1	LRR-RLKs	P:GO:0006468; F:GO:0004672; F:GO:0005524; C:GO:0016021	P:protein phosphorylation; F:protein kinase activity; F:ATP binding; C:integral component of membrane
TraesCS1A02G410800.2	TraesCS4D02G020100.2	TaOSCA10-D	0.9288	predicted protein		C:GO:0016021	C:integral component of membrane
TraesCS2B02G269200.2	TraesCS3B02G541500.1	TaOSCA8-B	0.96217	calcium-dependent protein kinase 17	CDPK17	P:GO:0018105; P:GO:0035556; P:GO:0046777; F:GO:0004683; F:GO:0004712; F:GO:0005509; F:GO:0005516; F:GO:0005524; F:GO:0009931; F:GO:0106310; C:GO:0005634; C:GO:0005737; C:GO:0016020	P:peptidyl-serine phosphorylation; P:intracellular signal transduction; P:protein autophosphorylation; F:calmodulin-dependent protein kinase activity; F:protein serine/threonine/tyrosine kinase activity; F:calcium ion binding; F:calmodulin binding; F:ATP binding; F:calcium-dependent protein serine/threonine kinase activity; F:protein serine kinase activity; C:nucleus; C:cytoplasm; C:membrane
TraesCS1D02G332900.1	TraesCS3D02G026700.1	TaOSCA5-D2	0.94313	serine/threonine-protein kinase tricornered-like	STPK-L	P:GO:0018105; P:GO:0035556; F:GO:0004674; F:GO:0005524	P:peptidyl-serine phosphorylation; P:intracellular signal transduction; F:protein serine/threonine kinase activity; F:ATP binding
TraesCS2A02G374400.1	TraesCS5A02G012600.2	TaOSCA13-A	-0.90567	probable aquaporin TIP3-2	TIP3-2	P:GO:0006833; P:GO:0055085; F:GO:0015250; C:GO:0005774; C:GO:0016021	P:water transport; P:transmembrane transport; F:water channel activity; C:vacuolar membrane; C:integral component of membrane
TraesCS2A02G516200.1	TraesCS3B02G541500.1	TaOSCA8-B	0.9538	(+)-neomenthol dehydrogenase-like	NDH-L	F:GO:0016491	F:oxidoreductase activity
TraesCS2B02G199900.2	TraesCS5D02G083600.1	TaOSCA14-D	0.93307	uncharacterized ATP-dependent helicase YprA-like isoform X1	YprA-L	P:GO:0006289; P:GO:0032508; F:GO:0003676; F:GO:0005524; F:GO:0043138; C:GO:0005634	P:nucleotide-excision repair; P:DNA duplex unwinding; F:nucleic acid binding; F:ATP binding; F:3'-5' DNA helicase activity; C:nucleus
TraesCS1B02G263400.1	TraesCS2B02G280100.1	TaOSCA6-B	0.90113	LEC14B protein-like	LEC14B-L	P:GO:0043161; C:GO:0080008	P:proteasome-mediated ubiquitin-dependent protein catabolic process; C:Cul4-RING E3 ubiquitin ligase complex
TraesCS3A02G361700.9	TraesCS3B02G541500.1	TaOSCA8-B	0.96283	pumilio homolog 1-like	PUM1-L	P:GO:0006417; F:GO:0003723	P:regulation of translation; F:RNA binding
TraesCS2D02G187400.1	TraesCS3B02G541500.1	TaOSCA8-B	0.9673	MKI67 FHA domain-interacting nucleolar phosphoprotein-like	MK167	P:GO:0000463; F:GO:0003723; C:GO:0005730	P:maturation of LSU-rRNA from tricistronic rRNA transcript (SSU-rRNA, 5.8S rRNA, LSU-rRNA); F:RNA binding; C:nucleolus
TraesCS3A02G358000.1	TraesCS3B02G541500.1	TaOSCA8-B	0.91187	ankyrin-1-like isoform X1	ANK-1-L	C:GO:0016021	C:integral component of membrane
TraesCS3A02G361700.7	TraesCS3B02G541500.1	TaOSCA8-B	0.9181	pumilio homolog 1-like	PUM1-L	P:GO:0006417; F:GO:0003723	P:regulation of translation; F:RNA binding
TraesCS2B02G309500.3	TraesCS3B02G541500.1	TaOSCA8-B	0.9961	1,4-alpha-glucan-branching enzyme 2, chloroplastic/amyloplastic-like	GBE2	P:GO:0005978; P:GO:0005983; P:GO:0019252; F:GO:0003844; F:GO:0004553; F:GO:0043169; F:GO:0102752; C:GO:0009501	P:glycogen biosynthetic process; P:starch catabolic process; P:starch biosynthetic process; F:1,4-alpha-glucan branching enzyme activity; F:hydrolase activity, hydrolyzing O-glycosyl compounds; F:cation binding; F:1,4-alpha-glucan branching enzyme activity (using a glucosylated glycogenin as primer for glycogen synthesis); C:amyloplast
TraesCS3B02G222200.2	TraesCS3B02G541500.1	TaOSCA8-B	0.93797	caffeoylshikimate esterase-like isoform X1	Caffee-L	F:GO:0016298; C:GO:0005783; C:GO:0005794; C:GO:0016021	F:lipase activity; C:endoplasmic reticulum; C:Golgi apparatus; C:integral component of membrane
TraesCS3A02G026800.2	TraesCS2B02G280100.1	TaOSCA6-B	0.90557	DEK domain-containing chromatin-associated protein 1-like isoform X2	DEK1-L	P:GO:0006325; F:GO:0003677; C:GO:0005634	P:chromatin organization; F:DNA binding; C:nucleus
TraesCS2B02G347900.1	TraesCS3B02G541500.1	TaOSCA8-B	0.9094	hypothetical protein CFC21_024083		C:GO:0005634	C:nucleus
TraesCS2D02G328600.1	TraesCS5B02G077400.1	TaOSCA14-B	0.90617	predicted protein
TraesCS3A02G273300.2	TraesCS3B02G541500.1	TaOSCA8-B	0.95653	homeobox protein HAZ1-like	HAZ1-L	P:GO:0006325; P:GO:0006355; F:GO:0003677; F:GO:0003682; F:GO:0046872; C:GO:0005634	P:chromatin organization; P:regulation of DNA-templated transcription; F:DNA binding; F:chromatin binding; F:metal ion binding; C:nucleus
TraesCS2B02G316300.3	TraesCS3B02G541500.1	TaOSCA8-B	0.95067	ubiquitin carboxyl-terminal hydrolase MINDY-3-like isoform X2	MINDY-3-L	P:GO:0071108; F:GO:0004843; F:GO:1990380	P:protein K48-linked deubiquitination; F:cysteine-type deubiquitinase activity; F:Lys48-specific deubiquitinase activity
TraesCS2B02G570400.1	TraesCS3B02G541500.1	TaOSCA8-B	0.9113	plant cysteine oxidase 3-like	CO3-L	P:GO:0018171; P:GO:0070483; P:GO:0071456; F:GO:0017172; F:GO:0046872	P:peptidyl-cysteine oxidation; P:detection of hypoxia; P:cellular response to hypoxia; F:cysteine dioxygenase activity; F:metal ion binding
TraesCS2B02G542400.1	TraesCS3B02G541500.1	TaOSCA8-B	0.92367	TaAP2-B	TaAP2-B	P:GO:0006355; P:GO:0009409; P:GO:0009909; P:GO:0060860; P:GO:0080050; P:GO:0097548; F:GO:0000976; F:GO:0003700; C:GO:0005634; C:GO:0005667	P:regulation of DNA-templated transcription; P:response to cold; P:regulation of flower development; P:regulation of floral organ abscission; P:regulation of seed development; P:seed abscission; F:transcription cis-regulatory region binding; F:DNA-binding transcription factor activity; C:nucleus; C:transcription regulator complex
TraesCS3A02G251000.5	TraesCS5B02G077400.1	TaOSCA14-B	0.9644	receptor-like serine/threonine-protein kinase ALE2 isoform X1	ALE2	P:GO:0006468; F:GO:0004674; F:GO:0005524; C:GO:0016021	P:protein phosphorylation; F:protein serine/threonine kinase activity; F:ATP binding; C:integral component of membrane
TraesCS2D02G141100.2	TraesCS5B02G077400.1	TaOSCA14-B	0.97457	E3 ubiquitin-protein ligase SP1-like	SP1-L	P:GO:0006996; P:GO:0016567; P:GO:0044260; F:GO:0004842; F:GO:0016874; F:GO:0046872; C:GO:0016021	P:organelle organization; P:protein ubiquitination; P:cellular macromolecule metabolic process; F:ubiquitin-protein transferase activity; F:ligase activity; F:metal ion binding; C:integral component of membrane
TraesCS2D02G387800.1	TraesCS3B02G541500.1	TaOSCA8-B	0.90093	probable metal-nicotianamine transporter YSL16 isoform X1	YSL16	P:GO:0010039; P:GO:0033214; P:GO:0035672; P:GO:0048316; F:GO:0035673; F:GO:0051980; C:GO:0005886; C:GO:0016021	P:response to iron ion; P:siderophore-dependent iron import into cell; P:oligopeptide transmembrane transport; P:seed development; F:oligopeptide transmembrane transporter activity; F:iron-nicotianamine transmembrane transporter activity; C:plasma membrane; C:integral component of membrane
TraesCS2B02G376700.2	TraesCS5D02G083600.1	TaOSCA14-D	0.9012	calcium uptake protein, mitochondrial-like	CUP	P:GO:0036444; P:GO:0051560; F:GO:0005509; C:GO:1990246	P:calcium import into the mitochondrion; P:mitochondrial calcium ion homeostasis; F:calcium ion binding; C:uniplex complex
TraesCS3A02G197700.6	TraesCS3B02G541500.1	TaOSCA8-B	0.92333	serine/threonine-protein phosphatase 4 regulatory subunit 3B-like isoform X1	STPP4-L	P:GO:0006357; P:GO:0034728; F:GO:0003677; F:GO:0003682; F:GO:0016887; F:GO:0042393; F:GO:0140658; C:GO:0000785; C:GO:0005634	P:regulation of transcription by RNA polymerase II; P:nucleosome organization; F:DNA binding; F:chromatin binding; F:ATP hydrolysis activity; F:histone binding; F:ATP-dependent chromatin remodeler activity; C:chromatin; C:nucleus
TraesCS2D02G037600.2	TraesCS3B02G541500.1	TaOSCA8-B	0.91823	predicted protein		F:GO:0008270; C:GO:0016021	F:zinc ion binding; C:integral component of membrane
TraesCS4A02G241200.1	TraesCS3B02G541500.1	TaOSCA8-B	0.98313	plant UBX domain-containing protein 11-like	UBX11-L
TraesCS5D02G126800.1	TraesCS3B02G541500.1	TaOSCA8-B	0.94	3'(2'),5'-bisphosphate nucleotidase	BPP	P:GO:0006790; P:GO:0046854; P:GO:0046855; F:GO:0008441; F:GO:0046872	P:sulfur compound metabolic process; P:phosphatidylinositol phosphate biosynthetic process; P:inositol phosphate dephosphorylation; F:3'(2'),5'-bisphosphate nucleotidase activity; F:metal ion binding
TraesCS4B02G172600.3	TraesCS3B02G541500.1	TaOSCA8-B	0.9602	COP1-interacting protein 7-like isoform X2	COP7
TraesCS3B02G249100.2	TraesCS3B02G541500.1	TaOSCA8-B	0.99227	expansin-B4-like isoform X2	EP-B4-L	P:GO:0019953; C:GO:0005576	P:sexual reproduction; C:extracellular region
TraesCS5A02G092500.1	TraesCS3D02G026700.1	TaOSCA5-D2	0.91587	auxilin-related protein 1-like	AuxP1-L
TraesCS5A02G429300.2	TraesCS3B02G541500.1	TaOSCA8-B	0.9449	probable zinc metalloprotease EGY1, chloroplastic	EGY1	P:GO:0006508; P:GO:0009416; P:GO:0009658; P:GO:0009723; P:GO:0009959; P:GO:0010027; P:GO:0010207; P:GO:0043157; P:GO:0048564; P:GO:0060359; F:GO:0004222; C:GO:0016021; C:GO:0031969	P:proteolysis; P:response to light stimulus; P:chloroplast organization; P:response to ethylene; P:negative gravitropism; P:thylakoid membrane organization; P:photosystem II assembly; P:response to cation stress; P:photosystem I assembly; P:response to ammonium ion; F:metalloendopeptidase activity; C:integral component of membrane; C:chloroplast membrane
TraesCS4A02G093500.1	TraesCS3D02G026700.1	TaOSCA5-D2	0.9259	protein DA1-related 2-like isoform X1	DAR2	F:GO:0043130; F:GO:0046872	F:ubiquitin binding; F:metal ion binding
TraesCS4A02G143000.6	TraesCS3B02G541500.1	TaOSCA8-B	0.98513	ABC transporter E family member 2	ABCE2	P:GO:0000054; P:GO:0006413; P:GO:0006415; F:GO:0005506; F:GO:0005524; F:GO:0043024; F:GO:0051536	P:ribosomal subunit export from nucleus; P:translational initiation; P:translational termination; F:iron ion binding; F:ATP binding; F:ribosomal small subunit binding; F:iron-sulfur cluster binding
TraesCS5B02G557600.1	TraesCS5A02G012600.2	TaOSCA13-A	-0.9295	E3 ubiquitin-protein ligase RNF181-like	RNF181-L	P:GO:0044238; P:GO:0044260; C:GO:0110165	P:primary metabolic process; P:cellular macromolecule metabolic process; C:cellular anatomical entity
TraesCS5B02G197000.1	TraesCS5A02G012600.2	TaOSCA13-A	-0.91713	transcription factor bHLH150-like	bHLH150-like	P:GO:0006355; F:GO:0046983	P:regulation of DNA-templated transcription; F:protein dimerization activity
TraesCS4A02G239900.2	TraesCS3B02G541500.1	TaOSCA8-B	0.9416	flavonoid O-methyltransferase-like protein Os11g0303600	OMT1A	P:GO:0032259; F:GO:0008171; F:GO:0046983	P:methylation; F:O-methyltransferase activity; F:protein dimerization activity
TraesCS3D02G007400.1	TraesCS5B02G077400.1	TaOSCA14-B	0.9558	deoxynucleoside triphosphate triphosphohydrolase SAMHD1 homolog	SAMHD1	P:GO:0006203; F:GO:0008832; C:GO:0005634	P:dGTP catabolic process; F:dGTPase activity; C:nucleus
TraesCS3B02G243000.1	TraesCS5B02G077400.1	TaOSCA14-B	0.93973	FCS-Like Zinc finger 11-like isoform X2	FCS-L
TraesCS4D02G150100.1	TraesCS3B02G541500.1	TaOSCA8-B	0.90073	OBERON-like protein	OBERON-L	F:GO:0046872; C:GO:0005634	F:metal ion binding; C:nucleus
TraesCS4A02G122900.1	TraesCS3B02G541500.1	TaOSCA8-B	0.99607	hypothetical protein CFC21_052026	CFC21	C:GO:0016021	C:integral component of membrane
TraesCS4A02G323700.2	TraesCS3B02G541500.1	TaOSCA8-B	0.99143	probable ADP-ribosylation factor GTPase-activating protein AGD9	AGD9	P:GO:0048205; P:GO:0050790; F:GO:0005096; C:GO:0000139	P:COPI coating of Golgi vesicle; P:regulation of catalytic activity; F:GTPase activator activity; C:Golgi membrane
TraesCS4A02G358100.1	TraesCS3B02G541500.1	TaOSCA8-B	0.951	probable ubiquitin-like-specific protease 2B	UBP2B	P:GO:0006508; F:GO:0008234; C:GO:0016021	P:proteolysis; F:cysteine-type peptidase activity; C:integral component of membrane
TraesCS3B02G253100.2	TraesCS3B02G541500.1	TaOSCA8-B	0.9012	polypyrimidine tract-binding protein homolog 1-like	PTB1-L	P:GO:0000381; P:GO:0006417; P:GO:0009845; F:GO:0003729; C:GO:0000932; C:GO:0005634	P:regulation of alternative mRNA splicing, via spliceosome; P:regulation of translation; P:seed germination; F:mRNA binding; C:P-body; C:nucleus
TraesCS3D02G285500.1	TraesCS3B02G541500.1	TaOSCA8-B	0.90777	ribose-phosphate pyrophosphokinase 3, chloroplastic-like	PRS3	P:GO:0006015; P:GO:0006164; P:GO:0016310; F:GO:0000287; F:GO:0004749; F:GO:0016301; C:GO:0002189; C:GO:0005737	P:5-phosphoribose 1-diphosphate biosynthetic process; P:purine nucleotide biosynthetic process; P:phosphorylation; F:magnesium ion binding; F:ribose phosphate diphosphokinase activity; F:kinase activity; C:ribose phosphate diphosphokinase complex; C:cytoplasm
TraesCS5B02G400000.2	TraesCS3B02G541500.1	TaOSCA8-B	0.96177	alpha-1,4 glucan phosphorylase L isozyme, chloroplastic/amyloplastic	GPP	P:GO:0005980; F:GO:0008184; F:GO:0030170; F:GO:0102250; F:GO:0102499; C:GO:0005737	P:glycogen catabolic process; F:glycogen phosphorylase activity; F:pyridoxal phosphate binding; F:linear malto-oligosaccharide phosphorylase activity; F:SHG alpha-glucan phosphorylase activity; C:cytoplasm
TraesCS5B02G147900.3	TraesCS3B02G541500.1	TaOSCA8-B	0.99027
TraesCS3D02G442000.1	TraesCS3B02G541500.1	TaOSCA8-B	0.96687	auxin response factor 4	ARF4	P:GO:0006355; P:GO:0009734; F:GO:0003677; C:GO:0005634	P:regulation of DNA-templated transcription; P:auxin-activated signaling pathway; F:DNA binding; C:nucleus
TraesCS5D02G258200.2	TraesCS3B02G541500.1	TaOSCA8-B	0.99703	pentatricopeptide repeat-containing protein At5g48910-like	PPR	F:GO:0008270	F:zinc ion binding
TraesCS3D02G074600.3	TraesCS5D02G083600.1	TaOSCA14-D	0.90177	uncharacterized protein LOC123077156 isoform X2
TraesCS5A02G288500.1	TraesCS2A02G262100.2	TaOSCA6-A	0.908	auxin-responsive protein SAUR50-like	SAUR50-L	P:GO:0009733; F:GO:0003723; C:GO:0022625	P:response to auxin; F:RNA binding; C:cytosolic large ribosomal subunit
TraesCS3B02G313100.1	TraesCS2B02G280100.1	TaOSCA6-B	0.9027	RING-H2 finger protein ATL67-like	ATL67-L	P:GO:0016567; P:GO:0044260; F:GO:0016740; C:GO:0016021	P:protein ubiquitination; P:cellular macromolecule metabolic process; F:transferase activity; C:integral component of membrane
TraesCS5A02G187000.3	TraesCS5D02G083600.1	TaOSCA14-D	0.91073	protein unc-13 homolog	unc-13
TraesCS3D02G351100.2	TraesCS5B02G077400.1	TaOSCA14-B	0.9132	50S ribosomal protein L17-like	RPL17-L	P:GO:0006412; F:GO:0003735; C:GO:0015934	P:translation; F:structural constituent of ribosome; C:large ribosomal subunit
TraesCS5A02G165900.2	TraesCS3B02G541500.1	TaOSCA8-B	0.9092	protein argonaute 16-like	ARGO16-L	P:GO:0035194; P:GO:0048856; F:GO:0003723; C:GO:0005737	P:post-transcriptional gene silencing by RNA; P:anatomical structure development; F:RNA binding; C:cytoplasm
TraesCS5B02G180300.2	TraesCS3B02G541500.1	TaOSCA8-B	0.98143	purple acid phosphatase 23-like isoform X2	PP23-L	P:GO:0016311; F:GO:0003993; F:GO:0046872; C:GO:0016021	P:dephosphorylation; F:acid phosphatase activity; F:metal ion binding; C:integral component of membrane
TraesCS4D02G295000.3	TraesCS5A02G012600.2	TaOSCA13-A	0.9182	polyadenylate-binding protein-interacting protein 7-like isoform X2	PBP7-L
TraesCS3B02G457600.2	TraesCS3B02G541500.1	TaOSCA8-B	0.98957	selenium-binding protein 1-like	SELENBP1	F:GO:0008430; F:GO:0018549	F:selenium binding; F:methanethiol oxidase activity
TraesCS5B02G298900.3	TraesCS3B02G541500.1	TaOSCA8-B	0.98463	uncharacterized protein LOC123112684 isoform X1
TraesCS3D02G219500.7	TraesCS3B02G541500.1	TaOSCA8-B	0.97057	transcriptional corepressor LEUNIG-like isoform X5	LEUNIG-L	P:GO:0045892; F:GO:0003714	P:negative regulation of DNA-templated transcription; F:transcription corepressor activity
TraesCS5B02G111000.5	TraesCS3B02G541500.1	TaOSCA8-B	0.99207	ubiquitin C-terminal hydrolase 12-like isoform X3	UBP12-L	P:GO:0006511; P:GO:0016579; F:GO:0004843	P:ubiquitin-dependent protein catabolic process; P:protein deubiquitination; F:cysteine-type deubiquitinase activity
TraesCS5D02G213500.1	TraesCS4D02G331300.1	TaOSCA11-D	0.9058	protein Brevis radix-like 1	BRX-L1	C:GO:0005634	C:nucleus
TraesCS4D02G000200.1	TraesCS3B02G541500.1	TaOSCA8-B	0.9885	stomatin-like protein 2, mitochondrial	SLP2	C:GO:0016020	C:membrane
TraesCS3B02G233200.3	TraesCS5B02G077400.1	TaOSCA14-B	0.94777	pentatricopeptide repeat-containing protein At1g10910, chloroplastic-like isoform X1	PPR
TraesCS3D02G398800.1	TraesCS5B02G077400.1	TaOSCA14-B	0.91577	PHD finger protein ALFIN-LIKE 6-like	AL6-L	P:GO:0006325; P:GO:0006355; F:GO:0000976; F:GO:0003712; F:GO:0042393; F:GO:0046872; C:GO:0005634	P:chromatin organization; P:regulation of DNA-templated transcription; F:transcription cis-regulatory region binding; F:transcription coregulator activity; F:histone binding; F:metal ion binding; C:nucleus
TraesCS5B02G413900.1	TraesCS3B02G541500.1	TaOSCA8-B	0.9175	uncharacterized protein LOC123113475 isoform X2
TraesCS4A02G296200.3	TraesCS5B02G077400.1	TaOSCA14-B	0.92853	type IV inositol polyphosphate 5-phosphatase 7-like	IPP5P7-L	P:GO:0046855; P:GO:0046856; F:GO:0004439; F:GO:0004445; F:GO:0034485	P:inositol phosphate dephosphorylation; P:phosphatidylinositol dephosphorylation; F:phosphatidylinositol-4,5-bisphosphate 5-phosphatase activity; F:inositol-polyphosphate 5-phosphatase activity; F:phosphatidylinositol-3,4,5-trisphosphate 5-phosphatase activity
TraesCS4A02G066800.2	TraesCS3B02G541500.1	TaOSCA8-B	0.9693	protein DETOXIFICATION 42-like	Detox42-L	P:GO:0042908; P:GO:0055085; F:GO:0015297; F:GO:0042910; C:GO:0016021	P:xenobiotic transport; P:transmembrane transport; F:antiporter activity; F:xenobiotic transmembrane transporter activity; C:integral component of membrane
TraesCS4A02G274200.2	TraesCS3B02G541500.1	TaOSCA8-B	0.95327	phosphatidylinositol 4-phosphate 5-kinase 1-like isoform X1	PIP5K1-L	P:GO:0016310; P:GO:0046854; F:GO:0005524; F:GO:0016308; C:GO:0005886	P:phosphorylation; P:phosphatidylinositol phosphate biosynthetic process; F:ATP binding; F:1-phosphatidylinositol-4-phosphate 5-kinase activity; C:plasma membrane
TraesCS3B02G273400.2	TraesCS5B02G077400.1	TaOSCA14-B	0.93263	auxin response factor 2-like isoform X1	ARF2-L	P:GO:0006355; P:GO:0009734; F:GO:0003677; C:GO:0005634	P:regulation of DNA-templated transcription; P:auxin-activated signaling pathway; F:DNA binding; C:nucleus
TraesCS7D02G382700.3	TraesCS5B02G077400.1	TaOSCA14-B	0.98953	translocon-associated protein subunit alpha-like	TRAPA	C:GO:0005789; C:GO:0016021	C:endoplasmic reticulum membrane; C:integral component of membrane
TraesCS7B02G226400.3	TraesCS3B02G541500.1	TaOSCA8-B	0.9028	receptor homology region, transmembrane domain- and RING domain-containing protein 2-like	TMR	P:GO:0015031; P:GO:0044238; P:GO:0044260; F:GO:0008270; C:GO:0005773; C:GO:0016021	P:protein transport; P:primary metabolic process; P:cellular macromolecule metabolic process; F:zinc ion binding; C:vacuole; C:integral component of membrane
TraesCS6B02G216800.1	TraesCS3B02G541500.1	TaOSCA8-B	0.9266	serine/threonine protein phosphatase 2A 55 kDa regulatory subunit B beta isoform isoform X1	STPP	P:GO:0050790; F:GO:0019888; C:GO:0000159	P:regulation of catalytic activity; F:protein phosphatase regulator activity; C:protein phosphatase type 2A complex
TraesCS7D02G285000.2	TraesCS3B02G541500.1	TaOSCA8-B	0.94503	YTH domain-containing protein ECT1-like isoform X1	ECT1-L	F:GO:0003723	F:RNA binding
TraesCS5D02G471000.2	TraesCS3B02G541500.1	TaOSCA8-B	0.90513	nudix hydrolase 16, mitochondrial-like	Nuh16-L	F:GO:0016787; C:GO:0005634; C:GO:0005737	F:hydrolase activity; C:nucleus; C:cytoplasm
TraesCS6D02G127600.3	TraesCS3B02G541500.1	TaOSCA8-B	0.99307	auxin response factor 6-like	ARF6-L	P:GO:0006355; P:GO:0009734; F:GO:0003677; C:GO:0005634	P:regulation of DNA-templated transcription; P:auxin-activated signaling pathway; F:DNA binding; C:nucleus
TraesCS6B02G220700.5	TraesCS5B02G077400.1	TaOSCA14-B	0.94767	probable magnesium transporter NIPA8 isoform X1	NIPA8	P:GO:1903830; F:GO:0015095; C:GO:0005769; C:GO:0005886; C:GO:0016021	P:magnesium ion transmembrane transport; F:magnesium ion transmembrane transporter activity; C:early endosome; C:plasma membrane; C:integral component of membrane
TraesCS6B02G334700.2	TraesCS5B02G077400.1	TaOSCA14-B	0.9852	AP2-like ethylene-responsive transcription factor BBM1	BBM1	P:GO:0006355; F:GO:0003677; F:GO:0003700; C:GO:0005634	P:regulation of DNA-templated transcription; F:DNA binding; F:DNA-binding transcription factor activity; C:nucleus
TraesCS7A02G392100.1	TraesCS3B02G541500.1	TaOSCA8-B	0.92147	protein GLUTAMINE DUMPER 6-like	GluD6-L	P:GO:0080143; C:GO:0016021	P:regulation of amino acid export; C:integral component of membrane
TraesCS6A02G304400.1	TraesCS3B02G541500.1	TaOSCA8-B	0.968	dirigent protein 15-like	DP15-L	C:GO:0005576; C:GO:0048046	C:extracellular region; C:apoplast
TraesCS6B02G284100.2	TraesCS3B02G541500.1	TaOSCA8-B	0.95353	ATP-dependent zinc metalloprotease FTSH 7, chloroplastic	FTSH7	P:GO:0006508; F:GO:0004176; F:GO:0004222; F:GO:0005524; F:GO:0008270; F:GO:0016887; C:GO:0009526; C:GO:0009534; C:GO:0016021	P:proteolysis; F:ATP-dependent peptidase activity; F:metalloendopeptidase activity; F:ATP binding; F:zinc ion binding; F:ATP hydrolysis activity; C:plastid envelope; C:chloroplast thylakoid; C:integral component of membrane
TraesCS7D02G074500.2	TraesCS3B02G541500.1	TaOSCA8-B	0.9205	transcription factor GTE1-like	GTE1-L
TraesCS5D02G370400.1	TraesCS3B02G541500.1	TaOSCA8-B	0.99207	mediator of RNA polymerase II transcription subunit 8-like isoform X1	Med8-L	P:GO:0009909; P:GO:0050832; C:GO:0016592	P:regulation of flower development; P:defense response to fungus; C:mediator complex
TraesCS6B02G199100.1	TraesCS2A02G262100.2	TaOSCA6-A	0.90523	hypothetical protein CFC21_066196	CFC21	C:GO:0016021	C:integral component of membrane
TraesCS6A02G359800.1	TraesCS3B02G541500.1	TaOSCA8-B	0.95413	vicilin-like seed storage protein At2g18540 isoform X1	Vicillin-L
TraesCS6D02G152200.2	TraesCS3B02G541500.1	TaOSCA8-B	0.9702	potassium channel KAT1-like isoform X1	KAT1-L	P:GO:0071805; F:GO:0005249; C:GO:0016021	P:potassium ion transmembrane transport; F:voltage-gated potassium channel activity; C:integral component of membrane
TraesCS7D02G409900.2	TraesCS3B02G541500.1	TaOSCA8-B	0.9027	hypothetical protein CFC21_110571	CFC21	C:GO:0016021	C:integral component of membrane
TraesCS6D02G222800.2	TraesCS3B02G541500.1	TaOSCA8-B	0.94697	ATP-dependent zinc metalloprotease FTSH 7, chloroplastic	FTSH7	P:GO:0006508; F:GO:0004176; F:GO:0004222; F:GO:0005524; F:GO:0008270; F:GO:0016887; C:GO:0009526; C:GO:0009534; C:GO:0016021	P:proteolysis; F:ATP-dependent peptidase activity; F:metalloendopeptidase activity; F:ATP binding; F:zinc ion binding; F:ATP hydrolysis activity; C:plastid envelope; C:chloroplast thylakoid; C:integral component of membrane
TraesCS6B02G175600.2	TraesCS3B02G541500.1	TaOSCA8-B	0.9268	cinnamoyl-CoA reductase 1-like	CCR1-L	F:GO:0003824	F:catalytic activity
TraesCS6D02G062100.1	TraesCS5B02G077400.1	TaOSCA14-B	0.90467	histone H4	His H4	F:GO:0003677; F:GO:0046982; C:GO:0000786; C:GO:0005634	F:DNA binding; F:protein heterodimerization activity; C:nucleosome; C:nucleus
TraesCS7A02G286700.1	TraesCS3B02G541500.1	TaOSCA8-B	0.924	peptidyl-prolyl cis-trans isomerase, chloroplastic-like isoform X1	PPI	P:GO:0000413; P:GO:0010102; P:GO:0010207; P:GO:0042549; F:GO:0003755; C:GO:0009579	P:protein peptidyl-prolyl isomerization; P:lateral root morphogenesis; P:photosystem II assembly; P:photosystem II stabilization; F:peptidyl-prolyl cis-trans isomerase activity; C:thylakoid
TraesCS7A02G251000.1	TraesCS3D02G026700.1	TaOSCA5-D2	0.92187	ranBP2-type zinc finger protein At1g67325-like isoform X1	ranBP2	F:GO:0046872	F:metal ion binding
TraesCS6D02G239800.2	TraesCS5B02G077400.1	TaOSCA14-B	0.92473	protein REVEILLE 6-like isoform X4	REVEILLE 6-L	F:GO:0003677	F:DNA binding
TraesCS6D02G178200.2	TraesCS4D02G331300.1	TaOSCA11-D	0.96777	far upstream element-binding protein 2-like	FBP2	F:GO:0003723	F:RNA binding
TraesCS5D02G327300.2	TraesCS3B02G541500.1	TaOSCA8-B	0.97213	pantothenate kinase 2	PANK2	P:GO:0015937; P:GO:0016310; F:GO:0004594; F:GO:0005524; C:GO:0005634; C:GO:0005829	P:coenzyme A biosynthetic process; P:phosphorylation; F:pantothenate kinase activity; F:ATP binding; C:nucleus; C:cytosol
TraesCS7D02G183800.1	TraesCS3B02G541500.1	TaOSCA8-B	0.99317	membrane-anchored ubiquitin-fold protein 3-like	UBL3	C:GO:0005886	C:plasma membrane
TraesCS6A02G379600.1	TraesCS1D02G029500.1	TaOSCA1-D	0.90827	hypothetical protein CFC21_033285	CFC21	P:GO:0090502; F:GO:0003676; F:GO:0004523	P:RNA phosphodiester bond hydrolysis, endonucleolytic; F:nucleic acid binding; F:RNA-DNA hybrid ribonuclease activity
TraesCS6D02G137800.5	TraesCS5B02G010800.2	TaOSCA12-B	0.90763	protein RRC1-like isoform X1	RRC1-L	P:GO:0006397; F:GO:0003723; C:GO:0005634	P:mRNA processing; F:RNA binding; C:nucleus
TraesCS7D02G133600.1	TraesCS3B02G541500.1	TaOSCA8-B	0.96137	Telomere-associated protein RIF1	RIF1	P:GO:0007049; P:GO:0051052; C:GO:0000781; C:GO:0005634	P:cell cycle; P:regulation of DNA metabolic process; C:chromosome, telomeric region; C:nucleus
raesCSU02G142400.2	TraesCS3B02G541500.1	TaOSCA8-B	0.93103	putative F-box/LRR-repeat protein At5g02700	F-box

## Sheet: Supplementary Table S5D
Supplementary Table S5D. Annotation, abbreviation and gene ontology of co-expressed genes ofTriticum aestivum during salt stress
Coexpressed transcript Ids	Gene ids	Gene names	Co-expressed value	Annotation of Co-expressed genes	Abbreviations	GO IDs	GO Names
TraesCS2A02G206900.2	TraesCS1B02G211400.1	TaOSCA3-B	-0.97283	WD repeat-containing protein 3-like	WDR3-L	P:GO:0006364; C:GO:0005730	P:rRNA processing; C:nucleolus
TraesCS2D02G101700.2	TraesCS4A02G291700.1	TaOSCA10-A	-0.97047	predicted protein		F:GO:0070300	F:phosphatidic acid binding
TraesCS2A02G161000.1	TraesCS4D02G020100.2	TaOSCA10-D	-0.9712	trehalose 6-phosphate phosphatase RA3-like	RA3-L	P:GO:0005992; P:GO:0016311; F:GO:0004805	P:trehalose biosynthetic process; P:dephosphorylation; F:trehalose-phosphatase activity
TraesCS2A02G368500.3	TraesCS1B02G211400.1	TaOSCA3-B	-0.9812	vesicle-associated protein 1-2-like isoform X2	VAP1-2-L	P:GO:0061817; P:GO:0090158; C:GO:0005789; C:GO:0005886; C:GO:0016021	P:endoplasmic reticulum-plasma membrane tethering; P:endoplasmic reticulum membrane organization; C:endoplasmic reticulum membrane; C:plasma membrane; C:integral component of membrane
TraesCS2A02G173100.1	TraesCS5A02G071400.1	TaOSCA14-A	-0.98707	uncharacterized protein LOC123187991		C:GO:0016021	C:integral component of membrane
TraesCS1B02G210000.1	TraesCS1B02G036500.1	TaOSCA1-B	-0.98373	phenylalanine--tRNA ligase beta subunit, cytoplasmic-like	FARSB	P:GO:0006432; F:GO:0000287; F:GO:0003723; F:GO:0004826; F:GO:0005524; C:GO:0005737	P:phenylalanyl-tRNA aminoacylation; F:magnesium ion binding; F:RNA binding; F:phenylalanine-tRNA ligase activity; F:ATP binding; C:cytoplasm
TraesCS1D02G055300.1	TraesCS4B02G023400.1	TaOSCA10-B2	0.97277
TraesCS3A02G134300.2	TraesCS1A02G029300.1	TaOSCA1-A	0.97727	SCAR-like protein 2 isoform X2	SCAR-L	P:GO:0006099; P:GO:0015977; P:GO:0030036; F:GO:0003779; F:GO:0008964; C:GO:0005737; C:GO:0005856	P:tricarboxylic acid cycle; P:carbon fixation; P:actin cytoskeleton organization; F:actin binding; F:phosphoenolpyruvate carboxylase activity; C:cytoplasm; C:cytoskeleton
TraesCS1D02G052000.1	TraesCS1D02G035600.1	TaOSCA2-D	0.9822	ABC transporter G family member 16-like	ABCG16-L	F:GO:0005524; C:GO:0016021	F:ATP binding; C:integral component of membrane
TraesCS2A02G057100.1	TraesCS4A02G291700.1	TaOSCA10-A	-0.9798
TraesCS2A02G410400.1	TraesCS4D02G020100.2	TaOSCA10-D	0.97877
TraesCS2D02G560100.1	TraesCS1B02G036500.1	TaOSCA1-B	0.97447	transcription factor SRM1-like	SRM1-L	P:GO:0009739; P:GO:0009751; F:GO:0003677	P:response to gibberellin; P:response to salicylic acid; F:DNA binding
TraesCS2D02G562000.3	TraesCS3A02G019900.1	TaOSCA5-A2	0.98933	HBS1-like protein isoform X1	HBS1-L	F:GO:0003924; F:GO:0005525; F:GO:0046872; C:GO:0043231	F:GTPase activity; F:GTP binding; F:metal ion binding; C:intracellular membrane-bounded organelle
TraesCS1D02G248200.1	TraesCS4A02G291700.1	TaOSCA10-A	0.9704	CASP-like protein 1D1	CASP-L	F:GO:0051539; C:GO:0005886; C:GO:0016021	F:4 iron, 4 sulfur cluster binding; C:plasma membrane; C:integral component of membrane
TraesCS1A02G249000.1	TraesCS1D02G035600.1	TaOSCA2-D	0.99017	anthocyanidin 3-O-glucosyltransferase 2-like	A3OGT1-L	F:GO:0008194	F:UDP-glycosyltransferase activity
TraesCS2A02G117300.1	TraesCS4D02G020100.2	TaOSCA10-D	0.9707	xylose isomerase	XYI	P:GO:0042843; F:GO:0009045; F:GO:0046872	P:D-xylose catabolic process; F:xylose isomerase activity; F:metal ion binding
TraesCS2A02G351500.1	TraesCS4A02G291700.1	TaOSCA10-A	-0.97693	predicted protein
TraesCS2B02G603900.1	TraesCS4D02G020100.2	TaOSCA10-D	0.97433	amidase 1-like	AMI1-L
TraesCS2B02G245100.1	TraesCS4D02G020100.2	TaOSCA10-D	0.9704	WAT1-related protein At5g64700-like	WAT1	P:GO:0055085; F:GO:0022857; C:GO:0005886; C:GO:0016021	P:transmembrane transport; F:transmembrane transporter activity; C:plasma membrane; C:integral component of membrane
TraesCS1D02G436900.1	TraesCS1D02G035600.1	TaOSCA2-D	-0.97547	CTP synthase-like isoform X2	CTPS-L	P:GO:0006541; P:GO:0044210; F:GO:0003883; F:GO:0005524	P:glutamine metabolic process; P:'de novo' CTP biosynthetic process; F:CTP synthase activity; F:ATP binding
TraesCS1A02G205100.1	TraesCS1D02G035600.1	TaOSCA2-D	0.9776	NEP1-interacting protein-like 1	NEP1-L	P:GO:0044238; P:GO:0044260; C:GO:0016021	P:primary metabolic process; P:cellular macromolecule metabolic process; C:integral component of membrane
TraesCS3A02G112000.1	TraesCS1B02G036500.1	TaOSCA1-B	0.97227	FACT complex subunit SSRP1	SSRP1	P:GO:0006260; P:GO:0006281; F:GO:0003677; F:GO:0031491; F:GO:0042393; C:GO:0035101	P:DNA replication; P:DNA repair; F:DNA binding; F:nucleosome binding; F:histone binding; C:FACT complex
TraesCS2D02G407800.1	TraesCS4D02G020100.2	TaOSCA10-D	0.9739
TraesCS2B02G433600.1	TraesCS1B02G211400.1	TaOSCA3-B	-0.97487	serine-aspartate repeat-containing protein I-like	SDR1-L
TraesCS2D02G238000.1	TraesCS5D02G018000.1	TaOSCA12-D	-0.97483	uncharacterized protein LOC109768063 isoform X2
TraesCS2D02G167500.1	TraesCS5B02G077400.1	TaOSCA14-B	-0.98217	uncharacterized J domain-containing protein C4H3.01-like	C4H3.01-L	C:GO:0005783; C:GO:0009507	C:endoplasmic reticulum; C:chloroplast
TraesCS1D02G284600.1	TraesCS4D02G020100.2	TaOSCA10-D	0.98717	very-long-chain (3R)-3-hydroxyacyl-CoA dehydratase 2-like	HACD2	P:GO:0006633; F:GO:0102158; F:GO:0102343; F:GO:0102344; F:GO:0102345; C:GO:0005789; C:GO:0016021	P:fatty acid biosynthetic process; F:very-long-chain 3-hydroxyacyl-CoA dehydratase activity; F:3-hydroxy-arachidoyl-CoA dehydratase activity; F:3-hydroxy-behenoyl-CoA dehydratase activity; F:3-hydroxy-lignoceroyl-CoA dehydratase activity; C:endoplasmic reticulum membrane; C:integral component of membrane
TraesCS2D02G146500.1	TraesCS5A02G012600.2	TaOSCA13-A	-0.97447	probable carboxylesterase 18	CE18	F:GO:0016787	F:hydrolase activity
TraesCS4A02G319200.1	TraesCS5B02G010800.2	TaOSCA12-B	-0.97343	F-box protein PP2-B1-like	PP2-B1-L
TraesCS3D02G043600.1	TraesCS4A02G291700.1	TaOSCA10-A	-0.975	ruvB-like protein 1	ruvB-L	P:GO:0000492; P:GO:0006338; P:GO:0006357; P:GO:0016573; P:GO:0032508; F:GO:0003678; F:GO:0005524; F:GO:0016887; C:GO:0000812; C:GO:0031011; C:GO:0035267; C:GO:0097255	P:box C/D snoRNP assembly; P:chromatin remodeling; P:regulation of transcription by RNA polymerase II; P:histone acetylation; P:DNA duplex unwinding; F:DNA helicase activity; F:ATP binding; F:ATP hydrolysis activity; C:Swr1 complex; C:Ino80 complex; C:NuA4 histone acetyltransferase complex; C:R2TP complex
TraesCS3A02G376200.1	TraesCS4D02G020100.2	TaOSCA10-D	0.98213	acidic endochitinase-like	EC-L	P:GO:0005975; F:GO:0004568; C:GO:0005576	P:carbohydrate metabolic process; F:chitinase activity; C:extracellular region
TraesCS3D02G521100.1	TraesCS4D02G020100.2	TaOSCA10-D	0.9711	cytochrome P450 81Q32-like	cytP450-L	P:GO:0098542; F:GO:0005506; F:GO:0016709; F:GO:0020037; C:GO:0016021	P:defense response to other organism; F:iron ion binding; F:oxidoreductase activity, acting on paired donors, with incorporation or reduction of molecular oxygen, NAD(P)H as one donor, and incorporation of one atom of oxygen; F:heme binding; C:integral component of membrane
TraesCS3B02G442900.1	TraesCS1A02G196800.1	TaOSCA3-A	0.9845	ribosomal lysine N-methyltransferase 3-like	RKM3-L	P:GO:0018026; F:GO:0016279; C:GO:0005634	P:peptidyl-lysine monomethylation; F:protein-lysine N-methyltransferase activity; C:nucleus
TraesCS4A02G132200.1	TraesCS3A02G019900.1	TaOSCA5-A2	0.98793	predicted protein		P:GO:0015995; F:GO:0042802; F:GO:0048529	P:chlorophyll biosynthetic process; F:identical protein binding; F:magnesium-protoporphyrin IX monomethyl ester (oxidative) cyclase activity
TraesCS3D02G529400.2	TraesCS3A02G019900.1	TaOSCA5-A2	0.98073	glycerol-3-phosphate dehydrogenase [NAD(+)]-like isoform X1	GPDH-L	P:GO:0005975; P:GO:0006116; P:GO:0046168; F:GO:0004367; F:GO:0042803; F:GO:0051287; C:GO:0005829; C:GO:0009331	P:carbohydrate metabolic process; P:NADH oxidation; P:glycerol-3-phosphate catabolic process; F:glycerol-3-phosphate dehydrogenase [NAD+] activity; F:protein homodimerization activity; F:NAD binding; C:cytosol; C:glycerol-3-phosphate dehydrogenase complex
TraesCS4A02G002100.1	TraesCS4D02G020100.2	TaOSCA10-D	-0.97747
TraesCS3D02G368300.1	TraesCS4D02G020100.2	TaOSCA10-D	0.99213	unnamed protein product
TraesCS3A02G342900.1	TraesCS5B02G010700.1	TaOSCA13-B	0.9751	trans-cinnamate 4-monooxygenase	CA4-H	P:GO:0009808; F:GO:0005506; F:GO:0016710; F:GO:0018658; F:GO:0020037; C:GO:0016021	P:lignin metabolic process; F:iron ion binding; F:trans-cinnamate 4-monooxygenase activity; F:salicylate 1-monooxygenase activity; F:heme binding; C:integral component of membrane
TraesCS3B02G352500.1	TraesCS4A02G291700.1	TaOSCA10-A	-0.97177
TraesCS4A02G075000.1	TraesCS5B02G077400.1	TaOSCA14-B	-0.97293	anaphase-promoting complex subunit 6	APC6	P:GO:0010087; P:GO:0016567; P:GO:0031145; P:GO:0032875; P:GO:0045842; P:GO:0051301; C:GO:0005680; C:GO:0009536; C:GO:0009579	P:phloem or xylem histogenesis; P:protein ubiquitination; P:anaphase-promoting complex-dependent catabolic process; P:regulation of DNA endoreduplication; P:positive regulation of mitotic metaphase/anaphase transition; P:cell division; C:anaphase-promoting complex; C:plastid; C:thylakoid
TraesCS4A02G264000.1	TraesCS4A02G291700.1	TaOSCA10-A	-0.9743	cytochrome c oxidase assembly protein COX11, mitochondrial-like	COX11	F:GO:0005507; C:GO:0016021; C:GO:0031304	F:copper ion binding; C:integral component of membrane; C:intrinsic component of mitochondrial inner membrane
TraesCS3A02G333000.2	TraesCS3A02G019900.1	TaOSCA5-A2	0.9819	cyclin-B1-1-like isoform X1	CCNB1-1-L	P:GO:0000079; P:GO:0044772; P:GO:0051301; F:GO:0016538; C:GO:0000307; C:GO:0005634; C:GO:0005737	P:regulation of cyclin-dependent protein serine/threonine kinase activity; P:mitotic cell cycle phase transition; P:cell division; F:cyclin-dependent protein serine/threonine kinase regulator activity; C:cyclin-dependent protein kinase holoenzyme complex; C:nucleus; C:cytoplasm
TraesCS3A02G342000.2	TraesCS1B02G036500.1	TaOSCA1-B	0.97303
TraesCS3A02G305000.2	TraesCS4A02G291700.1	TaOSCA10-A	-0.98317	probable protein ABIL5 isoform X2	ABIL5	C:GO:0110165	C:cellular anatomical entity
TraesCS3B02G098700.1	TraesCS4A02G291700.1	TaOSCA10-A	0.97033	chaperone protein dnaJ 20, chloroplastic-like	dnaJ20	P:GO:0010322; P:GO:0061077; P:GO:1902395; C:GO:0005634; C:GO:0005783; C:GO:0009507	P:regulation of isopentenyl diphosphate biosynthetic process, methylerythritol 4-phosphate pathway; P:chaperone-mediated protein folding; P:regulation of 1-deoxy-D-xylulose-5-phosphate synthase activity; C:nucleus; C:endoplasmic reticulum; C:chloroplast
TraesCS4A02G355000.3	TraesCS4A02G291700.1	TaOSCA10-A	-0.97243	probable cellulose synthase A catalytic subunit 3 [UDP-forming]	CESA3	P:GO:0030244; P:GO:0071555; P:GO:0071669; F:GO:0016760; F:GO:0046872; C:GO:0005886; C:GO:0016021	P:cellulose biosynthetic process; P:cell wall organization; P:plant-type cell wall organization or biogenesis; F:cellulose synthase (UDP-forming) activity; F:metal ion binding; C:plasma membrane; C:integral component of membrane
TraesCS3D02G393300.1	TraesCS4A02G291700.1	TaOSCA10-A	-0.97253	lipase-like	LIP-L	P:GO:0006412; F:GO:0003735; C:GO:0005840; C:GO:0016021	P:translation; F:structural constituent of ribosome; C:ribosome; C:integral component of membrane
TraesCS3B02G440900.1	TraesCS1B02G036500.1	TaOSCA1-B	0.97123	protein DMP7-like	DMP7-L	P:GO:0010256; P:GO:1903830; F:GO:0015095; C:GO:0005769; C:GO:0005886; C:GO:0016021	P:endomembrane system organization; P:magnesium ion transmembrane transport; F:magnesium ion transmembrane transporter activity; C:early endosome; C:plasma membrane; C:integral component of membrane
TraesCS3D02G453800.1	TraesCS5A02G012500.1	TaOSCA12-A	-0.97483	F-box/FBD/LRR-repeat protein At1g13570-like	F-box
TraesCS3D02G456400.1	TraesCS5B02G010800.2	TaOSCA12-B	-0.9743	predicted protein
TraesCS4A02G414800.1	TraesCS3A02G019900.1	TaOSCA5-A2	0.97837	zinc finger matrin-type protein 2-like	ZNF2-L	P:GO:0000398; F:GO:0003676; F:GO:0008270; C:GO:0005681; C:GO:0046540	P:mRNA splicing, via spliceosome; F:nucleic acid binding; F:zinc ion binding; C:spliceosomal complex; C:U4/U6 x U5 tri-snRNP complex
TraesCS3A02G388500.1	TraesCS1D02G035600.1	TaOSCA2-D	0.97213	uncharacterized protein LOC119269793
TraesCS4A02G063700.5	TraesCS1B02G036500.1	TaOSCA1-B	-0.9731	protein VAC14 homolog isoform X2	VAC14	P:GO:0006661; C:GO:0070772	P:phosphatidylinositol biosynthetic process; C:PAS complex
TraesCS5A02G256600.1	TraesCS4D02G020100.2	TaOSCA10-D	0.97177	cationic amino acid transporter 5-like	CAT5-L	P:GO:0015813; P:GO:1903401; F:GO:0005313; F:GO:0015189; C:GO:0005886; C:GO:0016021	P:L-glutamate transmembrane transport; P:L-lysine transmembrane transport; F:L-glutamate transmembrane transporter activity; F:L-lysine transmembrane transporter activity; C:plasma membrane; C:integral component of membrane
TraesCS6B02G013300.2	TraesCS5B02G077400.1	TaOSCA14-B	0.97633
TraesCS6A02G189100.4	TraesCS3B02G231400.2	TaOSCA7-B	0.9701	hypothetical protein CFC21_083424
TraesCS5B02G528900.1	TraesCS4D02G020100.2	TaOSCA10-D	0.97773
TraesCS6D02G267500.1	TraesCS5D02G083600.1	TaOSCA14-D	0.98493	ribulose-1,5 bisphosphate carboxylase/oxygenase large subunit N-methyltransferase, chloroplastic	Rubisco	P:GO:0018026; F:GO:0016279; F:GO:0030785; C:GO:0009507	P:peptidyl-lysine monomethylation; F:protein-lysine N-methyltransferase activity; F:[ribulose-bisphosphate carboxylase]-lysine N-methyltransferase activity; C:chloroplast
TraesCS5B02G533500.1	TraesCS4D02G020100.2	TaOSCA10-D	-0.97117	probable polyamine transporter At3g13620	PAT	P:GO:1902047; F:GO:0015203; C:GO:0016021	P:polyamine transmembrane transport; F:polyamine transmembrane transporter activity; C:integral component of membrane
TraesCS5A02G148300.1	TraesCS5A02G012600.2	TaOSCA13-A	-0.97743	leucine-rich repeat extensin-like protein 5	LRX5	C:GO:0110165	C:cellular anatomical entity
TraesCS7D02G252900.6	TraesCS5A02G071400.1	TaOSCA14-A	-0.9789	calcium-transporting ATPase 5, plasma membrane-type-like isoform X1	PMCAs	P:GO:0070588; F:GO:0005388; F:GO:0005516; F:GO:0005524; F:GO:0016887; C:GO:0016021	P:calcium ion transmembrane transport; F:P-type calcium transporter activity; F:calmodulin binding; F:ATP binding; F:ATP hydrolysis activity; C:integral component of membrane
TraesCS7B02G275300.1	TraesCS4A02G291700.1	TaOSCA10-A	-0.9719	SUMO-activating enzyme subunit 1A-like	SAE1A	F:GO:0008641	F:ubiquitin-like modifier activating enzyme activity
TraesCS4B02G102200.1	TraesCS4A02G291700.1	TaOSCA10-A	-0.97483	uridine kinase-like protein 3	UKL3	P:GO:0016310; P:GO:0044206; P:GO:0044211; F:GO:0004845; F:GO:0004849; F:GO:0005524; F:GO:0005525; C:GO:0005737	P:phosphorylation; P:UMP salvage; P:CTP salvage; F:uracil phosphoribosyltransferase activity; F:uridine kinase activity; F:ATP binding; F:GTP binding; C:cytoplasm
TraesCS7D02G534400.1	TraesCS4A02G291700.1	TaOSCA10-A	-0.9811	uncharacterized protein LOC123169751		P:GO:0048364; P:GO:0048367	P:root development; P:shoot system development
TraesCS5B02G553000.1	TraesCS1D02G035600.1	TaOSCA2-D	0.97103	chemocyanin-like	CCN-L	P:GO:0022900; F:GO:0009055; C:GO:0046658	P:electron transport chain; F:electron transfer activity; C:anchored component of plasma membrane
TraesCS5D02G334500.2	TraesCS3A02G019900.1	TaOSCA5-A2	-0.97403	protein NUCLEAR FUSION DEFECTIVE 4-like	NFD4-L	C:GO:0016021	C:integral component of membrane
TraesCS7D02G323000.1	TraesCS4B02G335800.1	TaOSCA11-B	0.98127	protein S-acyltransferase 8-like	SATF8	P:GO:0006612; P:GO:0018230; F:GO:0019706; C:GO:0005783; C:GO:0005794; C:GO:0016021	P:protein targeting to membrane; P:peptidyl-L-cysteine S-palmitoylation; F:protein-cysteine S-palmitoyltransferase activity; C:endoplasmic reticulum; C:Golgi apparatus; C:integral component of membrane
TraesCS7B02G437300.1	TraesCS4B02G023400.1	TaOSCA10-B2	0.98163
TraesCS7D02G373500.2	TraesCS1B02G036500.1	TaOSCA1-B	0.9721
TraesCS6A02G415200.2	TraesCS2A02G252100.2	TaOSCA5-A1	0.98183	hypothetical protein CFC21_085601	CFC21
TraesCS5D02G488500.1	TraesCS5A02G071400.1	TaOSCA14-A	0.9764	indole-2-monooxygenase-like	IMO-L	F:GO:0005506; F:GO:0016709; F:GO:0020037; C:GO:0016021	F:iron ion binding; F:oxidoreductase activity, acting on paired donors, with incorporation or reduction of molecular oxygen, NAD(P)H as one donor, and incorporation of one atom of oxygen; F:heme binding; C:integral component of membrane
TraesCS6B02G017800.1	TraesCS5A02G012600.2	TaOSCA13-A	-0.98897	predicted protein		P:GO:0045944; F:GO:0000978; F:GO:0000981; F:GO:0046983; C:GO:0005634	P:positive regulation of transcription by RNA polymerase II; F:RNA polymerase II cis-regulatory region sequence-specific DNA binding; F:DNA-binding transcription factor activity, RNA polymerase II-specific; F:protein dimerization activity; C:nucleus
TraesCS5B02G500700.1	TraesCS4A02G291700.1	TaOSCA10-A	0.97077	DIMBOA UDP-glucosyltransferase BX8-like	BX8-L	F:GO:0080043; F:GO:0080044	F:quercetin 3-O-glucosyltransferase activity; F:quercetin 7-O-glucosyltransferase activity
TraesCS4B02G137500.1	TraesCS4D02G020100.2	TaOSCA10-D	0.97297	aquaporin SIP1-1-like	SIP1-1-L	P:GO:0006833; P:GO:0055085; F:GO:0015250; C:GO:0016021	P:water transport; P:transmembrane transport; F:water channel activity; C:integral component of membrane
TraesCS4B02G230700.1	TraesCS1B02G036500.1	TaOSCA1-B	0.9725	protein Barley B recombinant-like	BBR-L	P:GO:0006355; P:GO:0009723; F:GO:0003700; F:GO:0043565; C:GO:0005634	P:regulation of DNA-templated transcription; P:response to ethylene; F:DNA-binding transcription factor activity; F:sequence-specific DNA binding; C:nucleus
TraesCS6B02G244700.1	TraesCS1B02G036500.1	TaOSCA1-B	0.973
TraesCS5D02G515300.1	TraesCS4D02G020100.2	TaOSCA10-D	0.97343	predicted protein
TraesCS7A02G364000.1	TraesCS4D02G020100.2	TaOSCA10-D	0.97223	PHD finger protein rhinoceros-like	PHD-L	P:GO:0048564; P:GO:0080183; C:GO:0009535	P:photosystem I assembly; P:response to photooxidative stress; C:chloroplast thylakoid membrane
TraesCS5A02G108400.1	TraesCS5A02G012600.2	TaOSCA13-A	-0.9784	NAD(P)H-quinone oxidoreductase subunit U, chloroplastic	NQO1	C:GO:0005783; C:GO:0009535; C:GO:0010598; C:GO:0016021	C:endoplasmic reticulum; C:chloroplast thylakoid membrane; C:NAD(P)H dehydrogenase complex (plastoquinone); C:integral component of membrane
TraesCS5B02G329000.1	TraesCS1B02G036500.1	TaOSCA1-B	-0.97343	peptidyl-prolyl cis-trans isomerase CYP21-1	CYP21-1	P:GO:0000413; P:GO:0006457; F:GO:0003755; F:GO:0016018; C:GO:0005737; C:GO:0016021; C:GO:0043231	P:protein peptidyl-prolyl isomerization; P:protein folding; F:peptidyl-prolyl cis-trans isomerase activity; F:cyclosporin A binding; C:cytoplasm; C:integral component of membrane; C:intracellular membrane-bounded organelle
TraesCS5D02G168790.1	TraesCS4D02G020100.2	TaOSCA10-D	0.97207	DNA-binding protein SMUBP-2-like	SMUBP-2-L	P:GO:0032508; F:GO:0043139	P:DNA duplex unwinding; F:5'-3' DNA helicase activity
TraesCS4D02G288500.1	TraesCS4A02G291700.1	TaOSCA10-A	-0.97143	Cysteine proteinase inhibitor	CPI	P:GO:0010951; F:GO:0004869	P:negative regulation of endopeptidase activity; F:cysteine-type endopeptidase inhibitor activity
TraesCS6D02G251200.1	TraesCS5D02G083600.1	TaOSCA14-D	-0.97037	E3 ubiquitin-protein ligase PUB23-like	PUB23-L	P:GO:0016567; F:GO:0016874; F:GO:0061630	P:protein ubiquitination; F:ligase activity; F:ubiquitin protein ligase activity
TraesCS7B02G500100.1	TraesCS1B02G036500.1	TaOSCA1-B	0.97017	disease resistance protein Pik-2-like	Pik-2-L	P:GO:0006952; F:GO:0043531	P:defense response; F:ADP binding
TraesCSU02G048500.1	TraesCS1B02G036500.1	TaOSCA1-B	0.9828	indole-2-monooxygenase-like	IMO-L	F:GO:0004497; F:GO:0005506; F:GO:0016705; F:GO:0020037; C:GO:0016021	F:monooxygenase activity; F:iron ion binding; F:oxidoreductase activity, acting on paired donors, with incorporation or reduction of molecular oxygen; F:heme binding; C:integral component of membrane
TraesCS6B02G168900.1	TraesCS1B02G036500.1	TaOSCA1-B	0.98613	predicted protein
TraesCS5A02G127800.1	TraesCS1D02G035600.1	TaOSCA2-D	0.9764	protein FAF-like, chloroplastic	FAF-L
TraesCS5B02G190100.1	TraesCS1B02G211400.1	TaOSCA3-B	0.97593	CRM-domain containing factor CFM3, chloroplastic/mitochondrial-like	CFM3	P:GO:0000375; F:GO:0003729; C:GO:0009507	P:RNA splicing, via transesterification reactions; F:mRNA binding; C:chloroplast
TraesCS6B02G428400.3	TraesCS2B02G280100.1	TaOSCA6-B	-0.97333	hypothetical protein CFC21_090154	CFC21
TraesCS5A02G085700.3	TraesCS2B02G280100.1	TaOSCA6-B	-0.97107	putative FBD-associated F-box protein At1g61330 isoform X1	FBD
TraesCS5A02G423400.1	TraesCS1D02G035600.1	TaOSCA2-D	-0.9702	Zinc finger CCCH domain-containing protein 16	CCCH16
TraesCS6B02G210500.1	TraesCS4D02G020100.2	TaOSCA10-D	0.9786	predicted protein
TraesCS6D02G407800.2	TraesCS5B02G077400.1	TaOSCA14-B	-0.97087	probable NOT transcription complex subunit VIP2	VIP2	P:GO:0006355; C:GO:0016021; C:GO:0030015	P:regulation of DNA-templated transcription; C:integral component of membrane; C:CCR4-NOT core complex
TraesCS5A02G101800.1	TraesCS1A02G034100.1	TaOSCA2-A	0.98557	regulation of nuclear pre-mRNA domain-containing protein 1A-like	RPRD1A	P:GO:0031124; F:GO:0000993; C:GO:0016591	P:mRNA 3'-end processing; F:RNA polymerase II complex binding; C:RNA polymerase II, holoenzyme
TraesCS5D02G531300.1	TraesCS4D02G020100.2	TaOSCA10-D	-0.98497	serine/threonine protein phosphatase 2A 57 kDa regulatory subunit B' theta isoform-like	STPP	P:GO:0007165; P:GO:0050790; F:GO:0019888; C:GO:0000159	P:signal transduction; P:regulation of catalytic activity; F:protein phosphatase regulator activity; C:protein phosphatase type 2A complex
TraesCSU02G115300.2	TraesCS1B02G211400.1	TaOSCA3-B	-0.9796	germinal center kinase 1-like isoform X1	GCK1-L	P:GO:0006468; F:GO:0004672; F:GO:0005524	P:protein phosphorylation; F:protein kinase activity; F:ATP binding
TraesCS7A02G405700.1	TraesCS4D02G020100.2	TaOSCA10-D	0.98143	skin secretory protein xP2-like	xP2-L	C:GO:0016021	C:integral component of membrane
TraesCS7D02G327700.1	TraesCS4A02G291700.1	TaOSCA10-A	-0.9865	30S ribosomal protein S31, chloroplastic	S31	P:GO:0032544; F:GO:0003729; C:GO:0005840; C:GO:0009507	P:plastid translation; F:mRNA binding; C:ribosome; C:chloroplast
TraesCS5D02G235400.1	TraesCS4A02G291700.1	TaOSCA10-A	-0.97127	formate--tetrahydrofolate ligase	THF	P:GO:0035999; F:GO:0004329; F:GO:0005524	P:tetrahydrofolate interconversion; F:formate-tetrahydrofolate ligase activity; F:ATP binding
TraesCS6D02G378700.1	TraesCS4D02G020100.2	TaOSCA10-D	0.9758	protein N-lysine methyltransferase METTL21A	METTL21A
TraesCS6A02G000400.1	TraesCS5A02G012500.1	TaOSCA12-A	-0.97297	glycerate dehydrogenase	GLY	F:GO:0008465; F:GO:0016618; F:GO:0030267; F:GO:0051287; C:GO:0005829	F:glycerate dehydrogenase activity; F:hydroxypyruvate reductase activity; F:glyoxylate reductase (NADP+) activity; F:NAD binding; C:cytosol
TraesCS5A02G158400.1	TraesCS5A02G505500.1	TaOSCA11-A	0.9709	ABC transporter G family member 41-like	ABCG41-L	P:GO:0055085; F:GO:0005524; F:GO:0140359; C:GO:0016021	P:transmembrane transport; F:ATP binding; F:ABC-type transporter activity; C:integral component of membrane
TraesCS4D02G165500.2	TraesCS1B02G036500.1	TaOSCA1-B	-0.9845	metal tolerance protein 2	MTP2	P:GO:0098655; F:GO:0008324; C:GO:0005774; C:GO:0016021	P:cation transmembrane transport; F:cation transmembrane transporter activity; C:vacuolar membrane; C:integral component of membrane
TraesCS6B02G052300.1	TraesCS1D02G035600.1	TaOSCA2-D	0.97157	glycerol-3-phosphate 2-O-acyltransferase 6-like	GLYC	F:GO:0016746; C:GO:0016021	F:acyltransferase activity; C:integral component of membrane
TraesCS5A02G431200.1	TraesCS4D02G020100.2	TaOSCA10-D	-0.97217
TraesCS7B02G279200.1	TraesCS4B02G022300.1	TaOSCA10-B1	-0.97503	sex-determining protein fem-1-like	fem-1-L
TraesCS6D02G082800.1	TraesCS4A02G291700.1	TaOSCA10-A	-0.98857	Histone H3.2	H3.2	F:GO:0003677; F:GO:0046982; C:GO:0000786; C:GO:0005634	F:DNA binding; F:protein heterodimerization activity; C:nucleosome; C:nucleus
TraesCS7A02G263900.1	TraesCS4A02G291700.1	TaOSCA10-A	-0.97233	OVARIAN TUMOR DOMAIN-containing deubiquitinating enzyme 1-like	OTUD1	P:GO:0071108; F:GO:0019784; F:GO:0043130; F:GO:0061815; F:GO:1990380; C:GO:0005634	P:protein K48-linked deubiquitination; F:deNEDDylase activity; F:ubiquitin binding; F:Met1-linked polyubiquitin deubiquitinase activity; F:Lys48-specific deubiquitinase activity; C:nucleus
TraesCS6B02G244500.3	TraesCS5D02G018100.1	TaOSCA13-D	0.9963	vesicle transport protein GOT1	GOT1-L	P:GO:0006888; P:GO:0042147; C:GO:0000139; C:GO:0005829; C:GO:0016021	P:endoplasmic reticulum to Golgi vesicle-mediated transport; P:retrograde transport, endosome to Golgi; C:Golgi membrane; C:cytosol; C:integral component of membrane
TraesCS7B02G149500.2	TraesCS4A02G291700.1	TaOSCA10-A	-0.9736	predicted protein		C:GO:0016021	C:integral component of membrane
TraesCS6B02G469700.1	TraesCS3A02G019900.1	TaOSCA5-A2	0.97323	alpha-1,3-arabinosyltransferase XAT3-like	XAT3-L	F:GO:0016763; C:GO:0000139; C:GO:0016021; C:GO:0098791	F:pentosyltransferase activity; C:Golgi membrane; C:integral component of membrane; C:Golgi apparatus subcompartment
TraesCS7A02G016900.1	TraesCS4D02G020100.2	TaOSCA10-D	-0.98617	uncharacterized protein LOC123152746
TraesCS6D02G337500.1	TraesCS1D02G200300.1	TaOSCA3-D	0.98673	translation initiation factor IF3-4, chloroplastic-like	IF3-4	P:GO:0006413; P:GO:0032790; F:GO:0003743; F:GO:0043022; C:GO:0005737	P:translational initiation; P:ribosome disassembly; F:translation initiation factor activity; F:ribosome binding; C:cytoplasm
TraesCS6B02G313200.1	TraesCS5A02G071400.1	TaOSCA14-A	-0.9733	blue copper protein-like	BCP	P:GO:0022900; F:GO:0009055; C:GO:0016021; C:GO:0046658	P:electron transport chain; F:electron transfer activity; C:integral component of membrane; C:anchored component of plasma membrane
TraesCS5B02G212700.1	TraesCS4B02G023400.1	TaOSCA10-B2	0.9749	predicted protein
raesCSU02G230200.1	TraesCS4B02G023400.1	TaOSCA10-B2	0.9773	SnTox1 sensitivity protein	SnTox1	P:GO:0006468; P:GO:0007166; F:GO:0004674; F:GO:0005509; F:GO:0005524; F:GO:0030247; F:GO:0038023; C:GO:0005886; C:GO:0016021	P:protein phosphorylation; P:cell surface receptor signaling pathway; F:protein serine/threonine kinase activity; F:calcium ion binding; F:ATP binding; F:polysaccharide binding; F:signaling receptor activity; C:plasma membrane; C:integral component of membrane
