# Supplementary material for: OSCA Genes in Bread Wheat: Molecular Characterization, Expression Profiling, and Interaction Analyses Indicated Their Diverse Roles during Development and Stress Response
Source: Int J Mol Sci. 2022 Nov 28;23(23):14867. doi: 10.3390/ijms232314867 (PMC9737358; doi:10.3390/ijms232314867)
Supplement: Supplementary file 1 [file ijms-23-14867-s001.zip › Supplementary table S6.xlsx]

## Sheet: Sheet1
Supplementary Table S6: Interaction of TaOSCA proteins with various proteins and chemicals
OSCA genes	Interacting partners	Annotation of Interacting partners
TaOSCA8-B	AIR3	Serine protease
TaOSCA8-B	C/VIF2	Cell wall / vacuolar inhibitor of fructosidase 2
TaOSCA8-B	UPS4	Ureide permease 4
TaOSCA8-D	AIR3	Serine protease
TaOSCA8-D	C/VIF2	Cell wall / vacuolar inhibitor of fructosidase 2
TaOSCA8-D	UPS4	Ureide permease 4
TaOSCA9-A	AIR3	Serine protease
TaOSCA9-A	C/VIF2	Cell wall / vacuolar inhibitor of fructosidase 2
TaOSCA9-A	UPS4	Ureide permease 4
TaOSCA9-B	AIR3	Serine protease
TaOSCA9-B	C/VIF2	Cell wall / vacuolar inhibitor of fructosidase 2
TaOSCA9-B	UPS4	Ureide permease 4
TaOSCA9-D	AIR3	Serine protease
TaOSCA9-D	C/VIF2	Cell wall / vacuolar inhibitor of fructosidase 2
TaOSCA9-D	UPS4	Ureide permease 4
TaOSCA10-A	AIR3	Serine protease
TaOSCA10-A	C/VIF2	Cell wall / vacuolar inhibitor of fructosidase 2
TaOSCA10-A	UPS4	Ureide permease 4
TaOSCA10-B1	AIR3	Serine protease
TaOSCA10-B1	C/VIF2	Cell wall / vacuolar inhibitor of fructosidase 2
TaOSCA10-B1	UPS4	Ureide permease 4
TaOSCA10-B2	AIR3	Serine protease
TaOSCA10-B2	C/VIF2	Cell wall / vacuolar inhibitor of fructosidase 2
TaOSCA10-B2	UPS4	Ureide permease 4
TaOSCA10-D	AIR3	Serine protease
TaOSCA10-D	C/VIF2	Cell wall / vacuolar inhibitor of fructosidase 2
TaOSCA10-D	UPS4	Ureide permease 4
TaOSCA11-A	AIR3	Serine protease
TaOSCA11-A	ARFC1	Adp-ribosylation factor-like protein 5b
TaOSCA11-A	C/VIF2	Cell wall / vacuolar inhibitor of fructosidase 2
TaOSCA11-A	GRV2	DNAJ heat shock N-terminal domain-containing protein
TaOSCA11-A	UPS4	Ureide permease 4
TaOSCA11-A	VSR1	Vacuolar sorting receptor homolog 1
TaOSCA11-B	AIR3	Serine protease
TaOSCA11-B	ARFC1	Adp-ribosylation factor-like protein 5b
TaOSCA11-B	C/VIF2	Cell wall / vacuolar inhibitor of fructosidase 2
TaOSCA11-B	GRV2	DNAJ heat shock N-terminal domain-containing protein
TaOSCA11-B	UPS4	Ureide permease 4
TaOSCA11-B	VSR1	Vacuolar sorting receptor homolog 1
TaOSCA11-D	AIR3	Serine protease
TaOSCA11-D	ARFC1	Adp-ribosylation factor-like protein 5b
TaOSCA11-D	C/VIF2	Cell wall / vacuolar inhibitor of fructosidase 2
TaOSCA11-D	GRV2	DNAJ heat shock N-terminal domain-containing protein
TaOSCA11-D	UPS4	Ureide permease 4
TaOSCA11-D	VSR1	Vacuolar sorting receptor homolog 1
TaOSCA12-A	AIR3	Serine protease
TaOSCA12-A	C/VIF2	Cell wall / vacuolar inhibitor of fructosidase 2
TaOSCA12-A	UPS4	Ureide permease 4
TaOSCA12-B	AIR3	Serine protease
TaOSCA12-B	C/VIF2	Cell wall / vacuolar inhibitor of fructosidase 2
TaOSCA12-B	UPS4	Ureide permease 4
TaOSCA12-D	AIR3	Serine protease
TaOSCA12-D	C/VIF2	Cell wall / vacuolar inhibitor of fructosidase 2
TaOSCA12-D	UPS4	Ureide permease 4
TaOSCA13-A	AIR3	Serine protease
TaOSCA13-A	C/VIF2	Cell wall / vacuolar inhibitor of fructosidase 2
TaOSCA13-A	UPS4	Ureide permease 4
TaOSCA13-B	AIR3	Serine protease
TaOSCA13-B	C/VIF2	Cell wall / vacuolar inhibitor of fructosidase 2
TaOSCA13-B	UPS4	Ureide permease 4
TaOSCA13-D	AIR3	Serine protease
TaOSCA13-D	C/VIF2	Cell wall / vacuolar inhibitor of fructosidase 2
TaOSCA13-D	UPS4	Ureide permease 4
TaOSCA14-A	C/VIF2	Cell wall / vacuolar inhibitor of fructosidase 2
TaOSCA14-B	C/VIF2	Cell wall / vacuolar inhibitor of fructosidase 2
TaOSCA14-D	C/VIF2	Cell wall / vacuolar inhibitor of fructosidase 2
TaOSCA1-A	AIR3	Serine protease
TaOSCA1-B	AIR3	Serine protease
TaOSCA1-D	AIR3	Serine protease
TaOSCA2-A	AIR3	Serine protease
TaOSCA2-D	AIR3	Serine protease
TaOSCA3-A	AIR3	Serine protease
TaOSCA3-A	C/VIF2	Cell wall / vacuolar inhibitor of fructosidase 2
TaOSCA3-A	UPS4	Ureide permease 4
TaOSCA3-B	AIR3	Serine protease
TaOSCA3-B	C/VIF2	Cell wall / vacuolar inhibitor of fructosidase 2
TaOSCA3-B	UPS4	Ureide permease 4
TaOSCA3-D	AIR3	Serine protease
TaOSCA3-D	C/VIF2	Cell wall / vacuolar inhibitor of fructosidase 2
TaOSCA3-D	UPS4	Ureide permease 4
TaOSCA4-A	CYP71B5	Cytochrome p450 71b5
TaOSCA4-A	FLA6	Fasciclin-like arabinogalactan protein 6
TaOSCA4-A	GLR2.3	Glutamate receptor 2.3
TaOSCA4-A	NiaP	Organic cation/carnitine transporter 7
TaOSCA4-A	PLP4	Patatin-related phospholipase iii beta
TaOSCA4-B	CYP71B5	Cytochrome p450 71b5
TaOSCA4-B	FLA6	Fasciclin-like arabinogalactan protein 6
TaOSCA4-B	GLR2.3	Glutamate receptor 2.3
TaOSCA4-B	NiaP	Organic cation/carnitine transporter 7
TaOSCA4-B	PLP4	Patatin-related phospholipase iii beta
TaOSCA4-D	CYP71B5	Cytochrome p450 71b5
TaOSCA4-D	FLA6	Fasciclin-like arabinogalactan protein 6
TaOSCA4-D	GLR2.3	Glutamate receptor 2.3
TaOSCA4-D	NiaP	Organic cation/carnitine transporter 7
TaOSCA4-D	PLP4	Patatin-related phospholipase iii beta
TaOSCA5-A1	LEA4-1	Late embryogenesis abundant protein4-1
TaOSCA5-A1	C/VIF2	Cell wall / vacuolar inhibitor of fructosidase 2
TaOSCA5-A1	UPS4	Ureide permease 4
TaOSCA5-A1	YLMG1-2	Yggt family protein
TaOSCA6-A	CYP71B5	Cytochrome p450 71b5
TaOSCA6-A	FLA6	Fasciclin-like arabinogalactan protein 6
TaOSCA6-A	GLR2.3	Glutamate receptor 2.3
TaOSCA6-A	NiaP	Organic cation/carnitine transporter 7
TaOSCA6-A	PLP4	Patatin-related phospholipase iii beta
TaOSCA6-B	CYP71B5	Cytochrome p450 71b5
TaOSCA6-B	FLA6	Fasciclin-like arabinogalactan protein 6
TaOSCA6-B	GLR2.3	Glutamate receptor 2.3
TaOSCA6-B	NiaP	Organic cation/carnitine transporter 7
TaOSCA6-B	PLP4	Patatin-related phospholipase iii beta
TaOSCA6-D	CYP71B5	Cytochrome p450 71b5
TaOSCA6-D	FLA6	Fasciclin-like arabinogalactan protein 6
TaOSCA6-D	GLR2.3	Glutamate receptor 2.3
TaOSCA6-D	NiaP	Organic cation/carnitine transporter 7
TaOSCA6-D	PLP4	Patatin-related phospholipase iii beta
TaOSCA5-B	LEA4-1	Late embryogenesis abundant protein4-1
TaOSCA5-B	C/VIF2	Cell wall / vacuolar inhibitor of fructosidase 2
TaOSCA5-B	UPS4	Ureide permease 4
TaOSCA5-B	YLMG1-2	Yggt family protein
TaOSCA5-D1	LEA4-1	Late embryogenesis abundant protein4-1
TaOSCA5-D1	C/VIF2	Cell wall / vacuolar inhibitor of fructosidase 2
TaOSCA5-D1	UPS4	Ureide permease 4
TaOSCA5-D1	YLMG1-2	Yggt family protein
TaOSCA5-A2	LEA4-1	Late embryogenesis abundant protein4-1
TaOSCA5-A2	C/VIF2	Cell wall / vacuolar inhibitor of fructosidase 2
TaOSCA5-A2	UPS4	Ureide permease 4
TaOSCA5-A2	YLMG1-2	Yggt family protein
TaOSCA5-D2	LEA4-1	Late embryogenesis abundant protein4-1
TaOSCA5-D2	C/VIF2	Cell wall / vacuolar inhibitor of fructosidase 2
TaOSCA5-D2	UPS4	Ureide permease 4
TaOSCA5-D2	YLMG1-2	Yggt family protein
TaOSCA7-B	AIR3	Serine protease
TaOSCA7-D	AIR3	Serine protease
TaOSCA8-B	beta-D-glucopyranoside	beta-D-glucopyranoside
TaOSCA8-B	cytidine triphosphate	cytidine triphosphate
TaOSCA8-B	glucose	glucose
TaOSCA8-B	guanosine triphosphate	guanosine triphosphate
TaOSCA8-B	maltose solution	maltose solution
TaOSCA8-B	MgATP	MgATP
TaOSCA8-B	pyrophosphate	pyrophosphate
TaOSCA8-B	uridine 5’-triphosphate	uridine 5’-triphosphate
TaOSCA8-D	beta-D-glucopyranoside	beta-D-glucopyranoside
TaOSCA8-D	cytidine triphosphate	cytidine triphosphate
TaOSCA8-D	glucose	glucose
TaOSCA8-D	guanosine triphosphate	guanosine triphosphate
TaOSCA8-D	maltose solution	maltose solution
TaOSCA8-D	MgATP	MgATP
TaOSCA8-D	pyrophosphate	pyrophosphate
TaOSCA8-D	uridine 5’-triphosphate	uridine 5’-triphosphate
TaOSCA9-A	beta-D-glucopyranoside	beta-D-glucopyranoside
TaOSCA9-A	cytidine triphosphate	cytidine triphosphate
TaOSCA9-A	glucose	glucose
TaOSCA9-A	guanosine triphosphate	guanosine triphosphate
TaOSCA9-A	maltose solution	maltose solution
TaOSCA9-A	MgATP	MgATP
TaOSCA9-A	pyrophosphate	pyrophosphate
TaOSCA9-A	uridine 5’-triphosphate	uridine 5’-triphosphate
TaOSCA9-B	beta-D-glucopyranoside	beta-D-glucopyranoside
TaOSCA9-B	cytidine triphosphate	cytidine triphosphate
TaOSCA9-B	glucose	glucose
TaOSCA9-B	guanosine triphosphate	guanosine triphosphate
TaOSCA9-B	maltose solution	maltose solution
TaOSCA9-B	MgATP	MgATP
TaOSCA9-B	pyrophosphate	pyrophosphate
TaOSCA9-B	uridine 5’-triphosphate	uridine 5’-triphosphate
TaOSCA9-D	beta-D-glucopyranoside	beta-D-glucopyranoside
TaOSCA9-D	cytidine triphosphate	cytidine triphosphate
TaOSCA9-D	glucose	glucose
TaOSCA9-D	guanosine triphosphate	guanosine triphosphate
TaOSCA9-D	maltose solution	maltose solution
TaOSCA9-D	MgATP	MgATP
TaOSCA9-D	pyrophosphate	pyrophosphate
TaOSCA9-D	uridine 5’-triphosphate	uridine 5’-triphosphate
TaOSCA10-A	beta-D-glucopyranoside	beta-D-glucopyranoside
TaOSCA10-A	cytidine triphosphate	cytidine triphosphate
TaOSCA10-A	glucose	glucose
TaOSCA10-A	guanosine triphosphate	guanosine triphosphate
TaOSCA10-A	maltose solution	maltose solution
TaOSCA10-A	MgATP	MgATP
TaOSCA10-A	pyrophosphate	pyrophosphate
TaOSCA10-A	uridine 5’-triphosphate	uridine 5’-triphosphate
TaOSCA10-B1	beta-D-glucopyranoside	beta-D-glucopyranoside
TaOSCA10-B1	cytidine triphosphate	cytidine triphosphate
TaOSCA10-B1	glucose	glucose
TaOSCA10-B1	guanosine triphosphate	guanosine triphosphate
TaOSCA10-B1	maltose solution	maltose solution
TaOSCA10-B1	MgATP	MgATP
TaOSCA10-B1	pyrophosphate	pyrophosphate
TaOSCA10-B1	uridine 5’-triphosphate	uridine 5’-triphosphate
TaOSCA10-B2	beta-D-glucopyranoside	beta-D-glucopyranoside
TaOSCA10-B2	cytidine triphosphate	cytidine triphosphate
TaOSCA10-B2	glucose	glucose
TaOSCA10-B2	guanosine triphosphate	guanosine triphosphate
TaOSCA10-B2	maltose solution	maltose solution
TaOSCA10-B2	MgATP	MgATP
TaOSCA10-B2	pyrophosphate	pyrophosphate
TaOSCA10-B2	uridine 5’-triphosphate	uridine 5’-triphosphate
TaOSCA10-D	beta-D-glucopyranoside	beta-D-glucopyranoside
TaOSCA10-D	cytidine triphosphate	cytidine triphosphate
TaOSCA10-D	glucose	glucose
TaOSCA10-D	guanosine triphosphate	guanosine triphosphate
TaOSCA10-D	maltose solution	maltose solution
TaOSCA10-D	MgATP	MgATP
TaOSCA10-D	pyrophosphate	pyrophosphate
TaOSCA10-D	uridine 5’-triphosphate	uridine 5’-triphosphate
TaOSCA11-A	beta-D-glucopyranoside	beta-D-glucopyranoside
TaOSCA11-A	cytidine triphosphate	cytidine triphosphate
TaOSCA11-A	glucose	glucose
TaOSCA11-A	guanosine triphosphate	guanosine triphosphate
TaOSCA11-A	maltose solution	maltose solution
TaOSCA11-A	MgATP	MgATP
TaOSCA11-A	pyrophosphate	pyrophosphate
TaOSCA11-A	uridine 5’-triphosphate	uridine 5’-triphosphate
TaOSCA11-B	beta-D-glucopyranoside	beta-D-glucopyranoside
TaOSCA11-B	cytidine triphosphate	cytidine triphosphate
TaOSCA11-B	glucose	glucose
TaOSCA11-B	guanosine triphosphate	guanosine triphosphate
TaOSCA11-B	maltose solution	maltose solution
TaOSCA11-B	MgATP	MgATP
TaOSCA11-B	pyrophosphate	pyrophosphate
TaOSCA11-B	uridine 5’-triphosphate	uridine 5’-triphosphate
TaOSCA11-D	beta-D-glucopyranoside	beta-D-glucopyranoside
TaOSCA11-D	cytidine triphosphate	cytidine triphosphate
TaOSCA11-D	glucose	glucose
TaOSCA11-D	guanosine triphosphate	guanosine triphosphate
TaOSCA11-D	maltose solution	maltose solution
TaOSCA11-D	MgATP	MgATP
TaOSCA11-D	pyrophosphate	pyrophosphate
TaOSCA11-D	uridine 5’-triphosphate	uridine 5’-triphosphate
TaOSCA12-A	beta-D-glucopyranoside	beta-D-glucopyranoside
TaOSCA12-A	cytidine triphosphate	cytidine triphosphate
TaOSCA12-A	glucose	glucose
TaOSCA12-A	guanosine triphosphate	guanosine triphosphate
TaOSCA12-A	maltose solution	maltose solution
TaOSCA12-A	MgATP	MgATP
TaOSCA12-A	pyrophosphate	pyrophosphate
TaOSCA12-A	uridine 5’-triphosphate	uridine 5’-triphosphate
TaOSCA12-B	beta-D-glucopyranoside	beta-D-glucopyranoside
TaOSCA12-B	cytidine triphosphate	cytidine triphosphate
TaOSCA12-B	glucose	glucose
TaOSCA12-B	guanosine triphosphate	guanosine triphosphate
TaOSCA12-B	maltose solution	maltose solution
TaOSCA12-B	MgATP	MgATP
TaOSCA12-B	pyrophosphate	pyrophosphate
TaOSCA12-B	uridine 5’-triphosphate	uridine 5’-triphosphate
TaOSCA12-D	beta-D-glucopyranoside	beta-D-glucopyranoside
TaOSCA12-D	cytidine triphosphate	cytidine triphosphate
TaOSCA12-D	glucose	glucose
TaOSCA12-D	guanosine triphosphate	guanosine triphosphate
TaOSCA12-D	maltose solution	maltose solution
TaOSCA12-D	MgATP	MgATP
TaOSCA12-D	pyrophosphate	pyrophosphate
TaOSCA12-D	uridine 5’-triphosphate	uridine 5’-triphosphate
TaOSCA13-A	beta-D-glucopyranoside	beta-D-glucopyranoside
TaOSCA13-A	cytidine triphosphate	cytidine triphosphate
TaOSCA13-A	glucose	glucose
TaOSCA13-A	guanosine triphosphate	guanosine triphosphate
TaOSCA13-A	maltose solution	maltose solution
TaOSCA13-A	MgATP	MgATP
TaOSCA13-A	pyrophosphate	pyrophosphate
TaOSCA13-A	uridine 5’-triphosphate	uridine 5’-triphosphate
TaOSCA13-B	beta-D-glucopyranoside	beta-D-glucopyranoside
TaOSCA13-B	cytidine triphosphate	cytidine triphosphate
TaOSCA13-B	glucose	glucose
TaOSCA13-B	guanosine triphosphate	guanosine triphosphate
TaOSCA13-B	maltose solution	maltose solution
TaOSCA13-B	MgATP	MgATP
TaOSCA13-B	pyrophosphate	pyrophosphate
TaOSCA13-B	uridine 5’-triphosphate	uridine 5’-triphosphate
TaOSCA13-D	beta-D-glucopyranoside	beta-D-glucopyranoside
TaOSCA13-D	cytidine triphosphate	cytidine triphosphate
TaOSCA13-D	glucose	glucose
TaOSCA13-D	guanosine triphosphate	guanosine triphosphate
TaOSCA13-D	maltose solution	maltose solution
TaOSCA13-D	MgATP	MgATP
TaOSCA13-D	pyrophosphate	pyrophosphate
TaOSCA13-D	uridine 5’-triphosphate	uridine 5’-triphosphate
TaOSCA14-A	5-hydroxytryptophan	5-hydroxytryptophan
TaOSCA14-A	AR-11	AR-11
TaOSCA14-A	AR-21	AR-21
TaOSCA14-A	beta-D-glucopyranoside	beta-D-glucopyranoside
TaOSCA14-A	cytidine triphosphate	cytidine triphosphate
TaOSCA14-A	emodin anthrone	emodin anthrone
TaOSCA14-A	glucose	glucose
TaOSCA14-A	guanosine triphosphate	guanosine triphosphate
TaOSCA14-A	hyperforin	hyperforin
TaOSCA14-A	isobutyrophenone	isobutyrophenone
TaOSCA14-A	maltose solution	maltose solution
TaOSCA14-A	MgATP	MgATP
TaOSCA14-A	pyrophosphate	pyrophosphate
TaOSCA14-A	uridine 5’-triphosphate	uridine 5’-triphosphate
TaOSCA14-B	5-hydroxytryptophan	5-hydroxytryptophan
TaOSCA14-B	AR-11	AR-11
TaOSCA14-B	AR-21	AR-21
TaOSCA14-B	beta-D-glucopyranoside	beta-D-glucopyranoside
TaOSCA14-B	cytidine triphosphate	cytidine triphosphate
TaOSCA14-B	emodin anthrone	emodin anthrone
TaOSCA14-B	glucose	glucose
TaOSCA14-B	guanosine triphosphate	guanosine triphosphate
TaOSCA14-B	hyperforin	hyperforin
TaOSCA14-B	isobutyrophenone	isobutyrophenone
TaOSCA14-B	maltose solution	maltose solution
TaOSCA14-B	MgATP	MgATP
TaOSCA14-B	pyrophosphate	pyrophosphate
TaOSCA14-B	uridine 5’-triphosphate	uridine 5’-triphosphate
TaOSCA14-D	5-hydroxytryptophan	5-hydroxytryptophan
TaOSCA14-D	AR-11	AR-11
TaOSCA14-D	AR-21	AR-21
TaOSCA14-D	beta-D-glucopyranoside	beta-D-glucopyranoside
TaOSCA14-D	cytidine triphosphate	cytidine triphosphate
TaOSCA14-D	emodin anthrone	emodin anthrone
TaOSCA14-D	glucose	glucose
TaOSCA14-D	guanosine triphosphate	guanosine triphosphate
TaOSCA14-D	hyperforin	hyperforin
TaOSCA14-D	isobutyrophenone	isobutyrophenone
TaOSCA14-D	maltose solution	maltose solution
TaOSCA14-D	MgATP	MgATP
TaOSCA14-D	pyrophosphate	pyrophosphate
TaOSCA14-D	uridine 5’-triphosphate	uridine 5’-triphosphate
TaOSCA1-A	beta-D-glucopyranoside	beta-D-glucopyranoside
TaOSCA1-A	cytidine triphosphate	cytidine triphosphate
TaOSCA1-A	glucose	glucose
TaOSCA1-A	guanosine triphosphate	guanosine triphosphate
TaOSCA1-A	maltose solution	maltose solution
TaOSCA1-A	MgATP	MgATP
TaOSCA1-A	pyrophosphate	pyrophosphate
TaOSCA1-A	uridine 5’-triphosphate	uridine 5’-triphosphate
TaOSCA1-B	beta-D-glucopyranoside	beta-D-glucopyranoside
TaOSCA1-B	cytidine triphosphate	cytidine triphosphate
TaOSCA1-B	glucose	glucose
TaOSCA1-B	guanosine triphosphate	guanosine triphosphate
TaOSCA1-B	maltose solution	maltose solution
TaOSCA1-B	MgATP	MgATP
TaOSCA1-B	pyrophosphate	pyrophosphate
TaOSCA1-B	uridine 5’-triphosphate	uridine 5’-triphosphate
TaOSCA1-D	beta-D-glucopyranoside	beta-D-glucopyranoside
TaOSCA1-D	cytidine triphosphate	cytidine triphosphate
TaOSCA1-D	glucose	glucose
TaOSCA1-D	guanosine triphosphate	guanosine triphosphate
TaOSCA1-D	maltose solution	maltose solution
TaOSCA1-D	MgATP	MgATP
TaOSCA1-D	pyrophosphate	pyrophosphate
TaOSCA1-D	uridine 5’-triphosphate	uridine 5’-triphosphate
TaOSCA2-A	beta-D-glucopyranoside	beta-D-glucopyranoside
TaOSCA2-A	cytidine triphosphate	cytidine triphosphate
TaOSCA2-A	glucose	glucose
TaOSCA2-A	guanosine triphosphate	guanosine triphosphate
TaOSCA2-A	maltose solution	maltose solution
TaOSCA2-A	MgATP	MgATP
TaOSCA2-A	pyrophosphate	pyrophosphate
TaOSCA2-A	uridine 5’-triphosphate	uridine 5’-triphosphate
TaOSCA2-D	beta-D-glucopyranoside	beta-D-glucopyranoside
TaOSCA2-D	cytidine triphosphate	cytidine triphosphate
TaOSCA2-D	glucose	glucose
TaOSCA2-D	guanosine triphosphate	guanosine triphosphate
TaOSCA2-D	maltose solution	maltose solution
TaOSCA2-D	MgATP	MgATP
TaOSCA2-D	pyrophosphate	pyrophosphate
TaOSCA2-D	uridine 5’-triphosphate	uridine 5’-triphosphate
TaOSCA3-A	beta-D-glucopyranoside	beta-D-glucopyranoside
TaOSCA3-A	cytidine triphosphate	cytidine triphosphate
TaOSCA3-A	glucose	glucose
TaOSCA3-A	guanosine triphosphate	guanosine triphosphate
TaOSCA3-A	maltose solution	maltose solution
TaOSCA3-A	MgATP	MgATP
TaOSCA3-A	pyrophosphate	pyrophosphate
TaOSCA3-A	Tyr-Met-Lys	Tyr-Met-Lys
TaOSCA3-A	uridine 5’-triphosphate	uridine 5’-triphosphate
TaOSCA3-B	beta-D-glucopyranoside	beta-D-glucopyranoside
TaOSCA3-B	cytidine triphosphate	cytidine triphosphate
TaOSCA3-B	glucose	glucose
TaOSCA3-B	guanosine triphosphate	guanosine triphosphate
TaOSCA3-B	maltose solution	maltose solution
TaOSCA3-B	MgATP	MgATP
TaOSCA3-B	pyrophosphate	pyrophosphate
TaOSCA3-B	Tyr-Met-Lys	Tyr-Met-Lys
TaOSCA3-B	uridine 5’-triphosphate	uridine 5’-triphosphate
TaOSCA3-D	beta-D-glucopyranoside	beta-D-glucopyranoside
TaOSCA3-D	cytidine triphosphate	cytidine triphosphate
TaOSCA3-D	glucose	glucose
TaOSCA3-D	guanosine triphosphate	guanosine triphosphate
TaOSCA3-D	maltose solution	maltose solution
TaOSCA3-D	MgATP	MgATP
TaOSCA3-D	pyrophosphate	pyrophosphate
TaOSCA3-D	Tyr-Met-Lys	Tyr-Met-Lys
TaOSCA3-D	uridine 5’-triphosphate	uridine 5’-triphosphate
TaOSCA4-A	beta-D-glucopyranoside	beta-D-glucopyranoside
TaOSCA4-A	cytidine triphosphate	cytidine triphosphate
TaOSCA4-A	glucose	glucose
TaOSCA4-A	guanosine triphosphate	guanosine triphosphate
TaOSCA4-A	maltose solution	maltose solution
TaOSCA4-A	MgATP	MgATP
TaOSCA4-A	pyrophosphate	pyrophosphate
TaOSCA4-A	uridine 5’-triphosphate	uridine 5’-triphosphate
TaOSCA4-B	beta-D-glucopyranoside	beta-D-glucopyranoside
TaOSCA4-B	cytidine triphosphate	cytidine triphosphate
TaOSCA4-B	glucose	glucose
TaOSCA4-B	guanosine triphosphate	guanosine triphosphate
TaOSCA4-B	maltose solution	maltose solution
TaOSCA4-B	MgATP	MgATP
TaOSCA4-B	pyrophosphate	pyrophosphate
TaOSCA4-B	uridine 5’-triphosphate	uridine 5’-triphosphate
TaOSCA4-D	beta-D-glucopyranoside	beta-D-glucopyranoside
TaOSCA4-D	cytidine triphosphate	cytidine triphosphate
TaOSCA4-D	glucose	glucose
TaOSCA4-D	guanosine triphosphate	guanosine triphosphate
TaOSCA4-D	maltose solution	maltose solution
TaOSCA4-D	MgATP	MgATP
TaOSCA4-D	pyrophosphate	pyrophosphate
TaOSCA4-D	uridine 5’-triphosphate	uridine 5’-triphosphate
TaOSCA5-A1	beta-D-glucopyranoside	beta-D-glucopyranoside
TaOSCA5-A1	cytidine triphosphate	cytidine triphosphate
TaOSCA5-A1	glucose	glucose
TaOSCA5-A1	guanosine triphosphate	guanosine triphosphate
TaOSCA5-A1	maltose solution	maltose solution
TaOSCA5-A1	MgATP	MgATP
TaOSCA5-A1	pyrophosphate	pyrophosphate
TaOSCA5-A1	uridine 5’-triphosphate	uridine 5’-triphosphate
TaOSCA6-A	beta-D-glucopyranoside	beta-D-glucopyranoside
TaOSCA6-A	cytidine triphosphate	cytidine triphosphate
TaOSCA6-A	glucose	glucose
TaOSCA6-A	guanosine triphosphate	guanosine triphosphate
TaOSCA6-A	maltose solution	maltose solution
TaOSCA6-A	MgATP	MgATP
TaOSCA6-A	pyrophosphate	pyrophosphate
TaOSCA6-A	uridine 5’-triphosphate	uridine 5’-triphosphate
TaOSCA6-B	beta-D-glucopyranoside	beta-D-glucopyranoside
TaOSCA6-B	cytidine triphosphate	cytidine triphosphate
TaOSCA6-B	glucose	glucose
TaOSCA6-B	guanosine triphosphate	guanosine triphosphate
TaOSCA6-B	maltose solution	maltose solution
TaOSCA6-B	MgATP	MgATP
TaOSCA6-B	pyrophosphate	pyrophosphate
TaOSCA6-B	uridine 5’-triphosphate	uridine 5’-triphosphate
TaOSCA6-D	beta-D-glucopyranoside	beta-D-glucopyranoside
TaOSCA6-D	cytidine triphosphate	cytidine triphosphate
TaOSCA6-D	glucose	glucose
TaOSCA6-D	guanosine triphosphate	guanosine triphosphate
TaOSCA6-D	maltose solution	maltose solution
TaOSCA6-D	MgATP	MgATP
TaOSCA6-D	pyrophosphate	pyrophosphate
TaOSCA6-D	uridine 5’-triphosphate	uridine 5’-triphosphate
TaOSCA7-B	beta-D-glucopyranoside	beta-D-glucopyranoside
TaOSCA7-B	cytidine triphosphate	cytidine triphosphate
TaOSCA7-B	glucose	glucose
TaOSCA7-B	guanosine triphosphate	guanosine triphosphate
TaOSCA7-B	maltose solution	maltose solution
TaOSCA7-B	MgATP	MgATP
TaOSCA7-B	pyrophosphate	pyrophosphate
TaOSCA7-B	uridine 5’-triphosphate	uridine 5’-triphosphate
