# Supplementary material for: OSCA Genes in Bread Wheat: Molecular Characterization, Expression Profiling, and Interaction Analyses Indicated Their Diverse Roles during Development and Stress Response
Source: Int J Mol Sci. 2022 Nov 28;23(23):14867. doi: 10.3390/ijms232314867 (PMC9737358; doi:10.3390/ijms232314867)
Supplement: Supplementary file 1 [file ijms-23-14867-s001.zip › Supplementary table S7.xlsx]

## Sheet: Sheet1
Supplementary Table S7:List of interacting miRNA as target mimic or direct target of TaOSCA genes
Gene name	Interacting miRNA	Inhibition
TaOSCA8-D	tae-miR1023a	Translation
TaOSCA8-B	tae-miR1023a	Translation
TaOSCA13-B	tae-miR1023a	Cleavage
TaOSCA8-D	tae-miR1052a	Cleavage
TaOSCA8-B	tae-miR1052a	Cleavage
TaOSCA4-A	tae-miR1097a	Cleavage
TaOSCA4-B	tae-miR1097a	Cleavage
TaOSCA4-D	tae-miR1097a	Cleavage
TaOSCA10-B1	tae-miR1097a	Translation
TaOSCA10-B2	tae-miR1097a	Translation
TaOSCA1-B	tae-miR1122a	Cleavage
TaOSCA8-D	tae-miR1122a	Cleavage
TaOSCA2-A	tae-miR1123a	Cleavage
TaOSCA6-A	tae-miR1124a	Cleavage
TaOSCA6-D	tae-miR1124a	Cleavage
TaOSCA4-B	tae-miR1124a	Cleavage
TaOSCA4-A	tae-miR1124a	Cleavage
TaOSCA4-D	tae-miR1124a	Cleavage
TaOSCA1-B	tae-miR1124a	Translation
TaOSCA11-B	tae-miR1127a	Cleavage
TaOSCA11-D	tae-miR1127a	Cleavage
TaOSCA7-B	tae-miR1132a	Cleavage
TaOSCA7-D	tae-miR1132a	Cleavage
TaOSCA7-B	tae-miR1134a	Cleavage
TaOSCA7-D	tae-miR1134a	Cleavage
TaOSCA10-B2	tae-miR1136a	Cleavage
TaOSCA10-B2	tae-miR1136a	Translation
TaOSCA5-B	tae-miR1136a	Cleavage
TaOSCA5-D1	tae-miR1136a	Cleavage
TaOSCA4-B	tae-miR1138a	Cleavage
TaOSCA4-A	tae-miR1138a	Cleavage
TaOSCA4-D	tae-miR1138a	Cleavage
TaOSCA5-A1	tae-miR1139a	Cleavage
TaOSCA2-A	tae-miR1142a	Cleavage
TaOSCA1-A	tae-miR1154a	Cleavage
TaOSCA1-B	tae-miR1154a	Cleavage
TaOSCA5-A1	tae-miR1211a	Cleavage
TaOSCA7-B	tae-miR1520a	Cleavage
TaOSCA7-D	tae-miR1520a	Cleavage
TaOSCA10-D	tae-miR1520a	Cleavage
TaOSCA10-B1	tae-miR1520a	Cleavage
TaOSCA10-A	tae-miR1520a	Cleavage
TaOSCA10-B2	tae-miR1520a	Cleavage
TaOSCA5-A2	tae-miR1520a	Cleavage
TaOSCA5-A1	tae-miR1520a	Translation
TaOSCA5-D2	tae-miR1520a	Cleavage
TaOSCA14-D	tae-miR1536a	Cleavage
TaOSCA14-A	tae-miR1536a	Cleavage
TaOSCA14-B	tae-miR1536a	Cleavage
TaOSCA4-A	tae-miR156a	Cleavage
TaOSCA4-B	tae-miR156a	Cleavage
TaOSCA4-D	tae-miR156a	Cleavage
TaOSCA4-A	tae-miR156c	Cleavage
TaOSCA4-B	tae-miR156c	Cleavage
TaOSCA4-D	tae-miR156c	Cleavage
TaOSCA6-B	tae-miR156e	Cleavage
TaOSCA6-A	tae-miR156e	Cleavage
TaOSCA4-B	tae-miR156f	Cleavage
TaOSCA4-A	tae-miR156f	Cleavage
TaOSCA4-D	tae-miR156f	Cleavage
TaOSCA12-B	tae-miR156h	Cleavage
TaOSCA12-D	tae-miR156h	Cleavage
TaOSCA11-D	tae-miR156h	Translation
TaOSCA11-B	tae-miR156h	Translation
TaOSCA11-A	tae-miR156h	Translation
TaOSCA4-A	tae-miR156i	Cleavage
TaOSCA4-B	tae-miR156i	Cleavage
TaOSCA4-D	tae-miR156i	Cleavage
TaOSCA11-B	tae-miR156j	Cleavage
TaOSCA11-D	tae-miR156j	Cleavage
TaOSCA11-A	tae-miR156j	Cleavage
TaOSCA13-D	tae-miR156k	Cleavage
TaOSCA13-A	tae-miR156k	Cleavage
TaOSCA13-D	tae-miR156k	Cleavage
TaOSCA14-A	tae-miR156k	Cleavage
TaOSCA14-B	tae-miR156k	Cleavage
TaOSCA12-A	tae-miR161a	Translation
TaOSCA12-B	tae-miR161a	Translation
TaOSCA12-D	tae-miR161a	Translation
TaOSCA9-D	tae-miR164c	Cleavage
TaOSCA9-B	tae-miR164c	Cleavage
TaOSCA9-A	tae-miR164c	Cleavage
TaOSCA8-D	tae-miR168c	Cleavage
TaOSCA3-A	tae-miR172a	Translation
TaOSCA3-D	tae-miR172a	Translation
TaOSCA3-A	tae-miR172b	Translation
TaOSCA3-D	tae-miR172b	Translation
TaOSCA13-B	tae-miR172c	Cleavage
TaOSCA12-A	tae-miR172c	Cleavage
TaOSCA12-B	tae-miR172c	Cleavage
TaOSCA13-D	tae-miR172c	Cleavage
TaOSCA13-A	tae-miR172c	Cleavage
TaOSCA11-B	tae-miR172c	Cleavage
TaOSCA12-D	tae-miR172c	Cleavage
TaOSCA3-D	tae-miR172e	Cleavage
TaOSCA3-B	tae-miR172e	Cleavage
TaOSCA5-A1	tae-miR1852a	Cleavage
TaOSCA1-A	tae-miR1854a	Cleavage
TaOSCA1-D	tae-miR1854a	Cleavage
TaOSCA1-B	tae-miR1854a	Cleavage
TaOSCA5-A1	tae-miR2003a	Cleavage
TaOSCA11-A	tae-miR2004a	Translation
TaOSCA11-B	tae-miR2004a	Translation
TaOSCA14-A	tae-miR2004a	Translation
TaOSCA14-D	tae-miR2004a	Translation
TaOSCA14-B	tae-miR2004a	Translation
TaOSCA11-D	tae-miR2004a	Translation
TaOSCA6-B	tae-miR2011a	Cleavage
TaOSCA6-D	tae-miR2011a	Cleavage
TaOSCA6-A	tae-miR2011a	Cleavage
TaOSCA12-A	tae-miR2023c	Cleavage
TaOSCA12-B	tae-miR2023c	Cleavage
TaOSCA12-D	tae-miR2023c	Cleavage
TaOSCA5-D2	tae-miR2025a	Cleavage
TaOSCA5-A2	tae-miR2025a	Cleavage
TaOSCA7-B	tae-miR2025a	Cleavage
TaOSCA7-D	tae-miR2025a	Cleavage
TaOSCA5-B	tae-miR2028a	Translation
TaOSCA5-D1	tae-miR2028a	Translation
TaOSCA5-A1	tae-miR2028a	Cleavage
TaOSCA3-D	tae-miR2030a	Cleavage
TaOSCA10-D	tae-miR2033a	Cleavage
TaOSCA10-B1	tae-miR2033a	Cleavage
TaOSCA10-A	tae-miR2033a	Cleavage
TaOSCA12-D	tae-miR2079a	Cleavage
TaOSCA3-A	tae-miR2097a	Cleavage
TaOSCA3-D	tae-miR2097a	Cleavage
TaOSCA11-D	tae-miR2676a	Cleavage
TaOSCA11-A	tae-miR2676a	Cleavage
TaOSCA8-D	tae-miR319b	Cleavage
TaOSCA8-D	tae-miR319f	Cleavage
TaOSCA6-D	tae-miR390a	Cleavage
TaOSCA5-A1	tae-miR390a	Cleavage
TaOSCA4-D	tae-miR390a	Cleavage
TaOSCA4-B	tae-miR390a	Cleavage
TaOSCA4-A	tae-miR390a	Cleavage
TaOSCA6-D	tae-miR390b	Cleavage
TaOSCA5-A1	tae-miR390b	Cleavage
TaOSCA4-B	tae-miR390b	Cleavage
TaOSCA4-A	tae-miR390b	Cleavage
TaOSCA4-D	tae-miR390b	Cleavage
TaOSCA10-B1	tae-miR393a	Translation
TaOSCA5-B	tae-miR395a	Cleavage
TaOSCA5-D1	tae-miR395a	Cleavage
TaOSCA5-A2	tae-miR395a	Cleavage
TaOSCA5-D2	tae-miR395a	Cleavage
TaOSCA5-B	tae-miR395a	Cleavage
TaOSCA5-D1	tae-miR395a	Cleavage
TaOSCA5-A2	tae-miR395a	Cleavage
TaOSCA5-D2	tae-miR395a	Cleavage
TaOSCA5-B	tae-miR395b	Cleavage
TaOSCA5-D1	tae-miR395b	Cleavage
TaOSCA5-A2	tae-miR395b	Cleavage
TaOSCA5-D2	tae-miR395b	Cleavage
TaOSCA13-B	tae-miR396a	Cleavage
TaOSCA5-A2	tae-miR398a	Translation
TaOSCA5-D2	tae-miR398a	Translation
TaOSCA7-B	tae-miR398a	Cleavage
TaOSCA7-D	tae-miR398a	Cleavage
TaOSCA2-A	tae-miR408a	Cleavage
TaOSCA2-D	tae-miR408a	Cleavage
TaOSCA1-A	tae-miR408a	Cleavage
TaOSCA1-D	tae-miR408a	Cleavage
TaOSCA1-B	tae-miR408a	Cleavage
TaOSCA2-A	tae-miR408a	Cleavage
TaOSCA1-A	tae-miR408a	Cleavage
TaOSCA1-B	tae-miR408a	Cleavage
TaOSCA1-D	tae-miR408a	Cleavage
TaOSCA2-D	tae-miR408a	Cleavage
TaOSCA8-D	tae-miR408a	Cleavage
TaOSCA8-B	tae-miR408a	Cleavage
TaOSCA11-D	tae-miR440a	Cleavage
TaOSCA14-D	tae-miR444a	Cleavage
TaOSCA14-A	tae-miR444a	Cleavage
TaOSCA2-D	tae-miR475a	Translation
TaOSCA2-A	tae-miR475a	Translation
TaOSCA4-D	tae-miR475a	Translation
TaOSCA4-B	tae-miR475a	Translation
TaOSCA4-A	tae-miR475a	Translation
TaOSCA13-A	tae-miR475a	Cleavage
TaOSCA1-A	tae-miR475a	Translation
TaOSCA1-B	tae-miR475a	Translation
TaOSCA1-D	tae-miR475a	Translation
TaOSCA7-D	tae-miR475a	Translation
TaOSCA7-B	tae-miR475a	Translation
TaOSCA13-D	tae-miR475a	Cleavage
TaOSCA12-D	tae-miR528a	Cleavage
TaOSCA12-A	tae-miR528a	Cleavage
TaOSCA12-B	tae-miR528a	Cleavage
TaOSCA10-A	tae-miR528a	Translation
TaOSCA10-D	tae-miR528a	Translation
TaOSCA10-B1	tae-miR528a	Translation
TaOSCA10-B2	tae-miR528a	Translation
TaOSCA5-B	tae-miR530a	Cleavage
TaOSCA5-D1	tae-miR530a	Cleavage
TaOSCA12-B	tae-miR530a	Cleavage
TaOSCA12-D	tae-miR530a	Cleavage
TaOSCA13-A	tae-miR530a	Cleavage
TaOSCA12-A	tae-miR530a	Cleavage
TaOSCA13-D	tae-miR530a	Cleavage
TaOSCA13-B	tae-miR530a	Cleavage
TaOSCA5-A1	tae-miR530a	Cleavage
TaOSCA10-D	tae-miR530a	Cleavage
TaOSCA10-B1	tae-miR530a	Cleavage
TaOSCA10-B2	tae-miR530a	Cleavage
TaOSCA13-B	tae-miR535a	Cleavage
TaOSCA5-D2	tae-miR535a	Cleavage
TaOSCA5-A2	tae-miR535a	Cleavage
TaOSCA5-A1	tae-miR815a	Cleavage
TaOSCA8-D	tae-miR815a	Cleavage
TaOSCA3-A	tae-miR825a	Cleavage
TaOSCA3-D	tae-miR825a	Cleavage
TaOSCA3-B	tae-miR825a	Cleavage
TaOSCA5-A1	ta-miR003a	Cleavage
TaOSCA1-B	ta-miR006a	Cleavage
TaOSCA14-B	ta-miR007a	Cleavage
TaOSCA13-A	ta-miR007a	Cleavage
TaOSCA12-A	ta-miR007b	Cleavage
TaOSCA12-A	ta-miR008a	Cleavage
TaOSCA12-B	ta-miR008a	Cleavage
TaOSCA12-D	ta-miR008a	Cleavage
TaOSCA13-D	ta-miR008a	Cleavage
TaOSCA13-B	ta-miR008a	Cleavage
TaOSCA13-A	ta-miR008a	Cleavage
TaOSCA4-A	ta-miR009a	Cleavage
TaOSCA4-B	ta-miR009a	Cleavage
TaOSCA7-B	ta-miR013a	Cleavage
TaOSCA1-A	ta-miR020a	Cleavage
TaOSCA1-B	ta-miR020a	Cleavage
TaOSCA13-B	ta-miR022a	Cleavage
TaOSCA6-B	ta-miR025a	Translation
TaOSCA6-D	ta-miR025a	Translation
TaOSCA5-B	ta-miR026a	Translation
TaOSCA5-D1	ta-miR026a	Translation
TaOSCA3-B	ta-miR028a	Cleavage
TaOSCA3-D	ta-miR028a	Cleavage
TaOSCA5-D1	ta-miR030a	Translation
TaOSCA5-A2	ta-miR030a	Translation
TaOSCA5-A1	ta-miR030a	Translation
TaOSCA5-D2	ta-miR030a	Translation
TaOSCA5-B	ta-miR030a	Translation
TaOSCA6-A	ta-miR032b	Cleavage
TaOSCA5-B	ta-miR032b	Cleavage
TaOSCA5-D1	ta-miR032b	Cleavage
TaOSCA5-A1	ta-miR032b	Cleavage
TaOSCA6-B	ta-miR032b	Cleavage
TaOSCA4-B	ta-miR032b	Cleavage
TaOSCA4-A	ta-miR032b	Cleavage
TaOSCA4-D	ta-miR032b	Cleavage
TaOSCA13-D	ta-miR032b	Cleavage
TaOSCA13-A	ta-miR032b	Cleavage
TaOSCA4-B	ta-miR043a	Cleavage
TaOSCA4-A	ta-miR043a	Cleavage
TaOSCA4-D	ta-miR043a	Cleavage
TaOSCA11-A	ta-miR043a	Cleavage
TaOSCA8-B	ta-miR044a	Cleavage
TaOSCA8-D	ta-miR044a	Cleavage
TaOSCA12-B	ta-miR047a	Cleavage
TaOSCA5-A2	ta-miR049a	Cleavage
TaOSCA6-B	ta-miR049a	Translation
TaOSCA6-A	ta-miR049a	Translation
TaOSCA6-D	ta-miR049a	Translation
TaOSCA5-B	ta-miR049a	Cleavage
TaOSCA5-D1	ta-miR049a	Cleavage
TaOSCA5-D1	ta-miR052a	Translation
TaOSCA5-A2	ta-miR052a	Translation
TaOSCA5-A1	ta-miR052a	Translation
TaOSCA5-D2	ta-miR052a	Translation
TaOSCA2-A	ta-miR052a	Translation
TaOSCA9-B	ta-miR053a	Cleavage
TaOSCA1-A	ta-miR056a	Cleavage
TaOSCA2-D	ta-miR056a	Cleavage
TaOSCA1-B	ta-miR056a	Cleavage
TaOSCA2-A	ta-miR064a	Cleavage
TaOSCA7-B	ta-miR064a	Cleavage
TaOSCA2-D	ta-miR064a	Cleavage
TaOSCA7-D	ta-miR064a	Cleavage
TaOSCA14-D	ta-miR064a	Cleavage
TaOSCA14-A	ta-miR064a	Cleavage
TaOSCA14-B	ta-miR064a	Cleavage
TaOSCA5-D1	ta-miR066a	Translation
TaOSCA5-A2	ta-miR066a	Translation
TaOSCA5-A1	ta-miR066a	Translation
TaOSCA5-D2	ta-miR066a	Translation
TaOSCA2-A	ta-miR066a	Translation
TaOSCA11-B	ta-miR069a	Cleavage
TaOSCA11-D	ta-miR069a	Cleavage
TaOSCA11-A	ta-miR069a	Cleavage
TaOSCA8-D	ta-miR072a	Translation
TaOSCA4-D	ta-miR074b	Cleavage
TaOSCA5-A1	ta-miR076b	Cleavage
TaOSCA2-D	ta-miR081a	Cleavage
TaOSCA11-B	ta-miR088b	Cleavage
TaOSCA11-D	ta-miR088b	Cleavage
TaOSCA11-A	ta-miR088b	Cleavage
TaOSCA10-A	ta-miR088b	Cleavage
TaOSCA12-B	ta-miR090a	Cleavage
TaOSCA12-D	ta-miR090a	Cleavage
TaOSCA12-A	ta-miR090a	Cleavage
TaOSCA14-A	ta-miR091a	Cleavage
TaOSCA14-D	ta-miR091a	Cleavage
TaOSCA14-B	ta-miR091a	Cleavage
TaOSCA11-B	ta-miR093a	Translation
TaOSCA11-A	ta-miR093a	Translation
TaOSCA8-D	ta-miR093a	Cleavage
TaOSCA8-B	ta-miR093a	Cleavage
TaOSCA14-B	ta-miR094a	Cleavage
TaOSCA10-B1	ta-miR095a	Cleavage
TaOSCA12-A	ta-miR095a	Cleavage
TaOSCA11-D	ta-miR095a	Cleavage
TaOSCA11-B	ta-miR095a	Cleavage
TaOSCA11-A	ta-miR095a	Cleavage
TaOSCA1-A	ta-miR096a	Cleavage
TaOSCA1-A	ta-miR096b	Cleavage
TaOSCA14-B	ta-miR099a	Cleavage
TaOSCA12-A	ta-miR106b	Cleavage
TaOSCA12-B	ta-miR106b	Cleavage
TaOSCA12-D	ta-miR106b	Cleavage
TaOSCA13-B	ta-miR106b	Cleavage
TaOSCA11-B	ta-miR113a	Cleavage
TaOSCA11-D	ta-miR113a	Cleavage
TaOSCA11-A	ta-miR113a	Cleavage
TaOSCA6-A	ta-miR123a	Cleavage
TaOSCA2-A	ta-miR124a	Cleavage
TaOSCA7-B	ta-miR124a	Cleavage
TaOSCA2-D	ta-miR124a	Cleavage
TaOSCA7-D	ta-miR124a	Cleavage
TaOSCA3-A	ta-miR126a	Cleavage
TaOSCA3-D	ta-miR126a	Cleavage
TaOSCA3-B	ta-miR126a	Cleavage
TaOSCA14-A	ta-miR126a	Translation
TaOSCA14-A	ta-miR126a	Cleavage
TaOSCA14-D	ta-miR126a	Translation
TaOSCA14-D	ta-miR126a	Cleavage
TaOSCA14-B	ta-miR126a	Cleavage
TaOSCA7-D	ta-miR129a	Cleavage
TaOSCA7-B	ta-miR129a	Cleavage
TaOSCA6-B	ta-miR129a	Cleavage
TaOSCA6-D	ta-miR129a	Cleavage
TaOSCA6-A	ta-miR129a	Cleavage
TaOSCA14-B	ta-miR130a	Cleavage
TaOSCA14-A	ta-miR130a	Cleavage
TaOSCA14-D	ta-miR130a	Cleavage
TaOSCA9-B	ta-miR130a	Cleavage
TaOSCA9-D	ta-miR130a	Cleavage
TaOSCA9-A	ta-miR130a	Cleavage
TaOSCA2-A	ta-miR136a	Cleavage
TaOSCA7-B	ta-miR136a	Cleavage
TaOSCA2-D	ta-miR136a	Cleavage
TaOSCA7-D	ta-miR136a	Cleavage
TaOSCA1-B	ta-miR138a	Cleavage
TaOSCA2-D	ta-miR141a	Cleavage
TaOSCA2-A	ta-miR141a	Cleavage
TaOSCA12-A	ta-miR145a	Cleavage
TaOSCA12-A	ta-miR145a	Translation
TaOSCA12-B	ta-miR145a	Cleavage
TaOSCA12-B	ta-miR145a	Translation
TaOSCA12-D	ta-miR145a	Cleavage
TaOSCA12-D	ta-miR145a	Translation
TaOSCA13-D	ta-miR145a	Cleavage
TaOSCA13-D	ta-miR145a	Translation
TaOSCA13-B	ta-miR145a	Cleavage
TaOSCA13-B	ta-miR145a	Translation
TaOSCA13-A	ta-miR145a	Cleavage
TaOSCA13-A	ta-miR145a	Translation
TaOSCA7-B	ta-miR145a	Cleavage
TaOSCA5-D1	ta-miR146a	Cleavage
TaOSCA14-D	ta-miR148a	Cleavage
TaOSCA14-A	ta-miR148a	Cleavage
TaOSCA14-B	ta-miR148a	Cleavage
TaOSCA8-D	ta-miR148a	Cleavage
TaOSCA10-D	ta-miR152a	Cleavage
TaOSCA10-B1	ta-miR152a	Cleavage
TaOSCA10-A	ta-miR152a	Cleavage
TaOSCA10-B2	ta-miR152a	Cleavage
TaOSCA5-D1	ta-miR154b	Cleavage
TaOSCA5-A1	ta-miR154b	Cleavage
TaOSCA7-B	ta-miR158a	Cleavage
TaOSCA7-D	ta-miR158a	Cleavage
TaOSCA9-B	ta-miR160a	Cleavage
TaOSCA7-B	ta-miR169a	Translation
TaOSCA7-D	ta-miR169a	Translation
TaOSCA1-D	ta-miR170a	Translation
TaOSCA7-B	ta-miR170a	Translation
TaOSCA7-D	ta-miR170a	Translation
TaOSCA2-A	ta-miR170a	Translation
TaOSCA2-D	ta-miR170a	Translation
TaOSCA1-B	ta-miR170a	Translation
TaOSCA1-A	ta-miR170a	Translation
TaOSCA13-D	ta-miR170a	Cleavage
TaOSCA5-A1	ta-miR176a	Cleavage
TaOSCA9-D	ta-miR182a	Cleavage
TaOSCA9-B	ta-miR182a	Cleavage
TaOSCA9-A	ta-miR182a	Cleavage
TaOSCA14-B	ta-miR182a	Cleavage
TaOSCA12-A	ta-miR185a	Cleavage
TaOSCA10-B1	ta-miR185a	Cleavage
TaOSCA10-A	ta-miR185a	Cleavage
TaOSCA10-D	ta-miR185a	Cleavage
TaOSCA10-B2	ta-miR185a	Cleavage
TaOSCA5-B	ta-miR187a	Cleavage
TaOSCA12-B	ta-miR188a	Cleavage
TaOSCA10-D	ta-miR191a	Cleavage
TaOSCA7-B	ta-miR2004a	Cleavage
TaOSCA7-D	ta-miR2004a	Cleavage
TaOSCA1-A	ta-miR2004a	Cleavage
TaOSCA1-D	ta-miR2004a	Cleavage
TaOSCA1-B	ta-miR2004a	Cleavage
TaOSCA14-A	ta-miR2006	Cleavage
TaOSCA7-B	ta-miR2012a	Cleavage
TaOSCA7-D	ta-miR2012a	Cleavage
TaOSCA1-A	ta-miR2012a	Cleavage
TaOSCA1-D	ta-miR2012a	Cleavage
TaOSCA1-B	ta-miR2012a	Cleavage
TaOSCA3-A	ta-miR2015a	Cleavage
TaOSCA3-D	ta-miR2015a	Cleavage
TaOSCA3-B	ta-miR2015a	Cleavage
TaOSCA3-A	ta-miR2019a	Translation
TaOSCA3-B	ta-miR2019a	Translation
TaOSCA7-D	ta-miR2022a	Cleavage
TaOSCA1-A	ta-miR2022a	Cleavage
TaOSCA1-B	ta-miR2022a	Cleavage
TaOSCA1-D	ta-miR2022a	Cleavage
TaOSCA11-B	ta-miR2025a	Cleavage
TaOSCA11-D	ta-miR2025a	Cleavage
TaOSCA11-A	ta-miR2025a	Cleavage
TaOSCA2-D	ta-miR2028a	Cleavage
TaOSCA3-A	ta-miR2028a	Cleavage
TaOSCA3-B	ta-miR2028a	Cleavage
TaOSCA3-D	ta-miR2028a	Cleavage
TaOSCA7-D	ta-miR2038a	Cleavage
TaOSCA1-A	ta-miR2038a	Cleavage
TaOSCA1-B	ta-miR2038a	Cleavage
TaOSCA1-D	ta-miR2038a	Cleavage
TaOSCA7-B	ta-miR2038a	Translation
TaOSCA2-D	ta-miR2038a	Cleavage
TaOSCA2-A	ta-miR2038a	Cleavage
TaOSCA1-A	ta-miR2041a	Cleavage
TaOSCA1-B	ta-miR2041a	Cleavage
TaOSCA12-A	ta-miR2044a	Cleavage
TaOSCA10-A	ta-miR2051a	Cleavage
TaOSCA10-D	ta-miR2051a	Cleavage
TaOSCA10-B1	ta-miR2051a	Cleavage
TaOSCA10-B2	ta-miR2051a	Cleavage
TaOSCA3-B	ta-miR2055a	Cleavage
TaOSCA3-A	ta-miR2055a	Translation
TaOSCA3-D	ta-miR2055a	Translation
TaOSCA14-A	ta-miR2062a	Translation
TaOSCA14-D	ta-miR2062a	Translation
TaOSCA14-B	ta-miR2062a	Translation
TaOSCA3-D	ta-miR2064a	Cleavage
TaOSCA3-B	ta-miR2064a	Cleavage
TaOSCA12-B	ta-miR2067	Cleavage
TaOSCA12-D	ta-miR2067	Cleavage
TaOSCA7-B	ta-miR2069a	Cleavage
TaOSCA3-A	ta-miR2072a	Translation
TaOSCA3-D	ta-miR2072a	Translation
TaOSCA3-A	ta-miR2078	Cleavage
TaOSCA3-D	ta-miR2078	Cleavage
TaOSCA3-B	ta-miR2078	Cleavage
